# Supplementary material for: 4-Pyridoxic Acid in the Spent Dialysate: Contribution to Fluorescence and Optical Monitoring
Source: PLoS One. 2016 Sep 6;11(9):e0162346. doi: 10.1371/journal.pone.0162346 (PMC5012589; doi:10.1371/journal.pone.0162346)
Supplement: S1 File — Includes the following: Figure A: data for normalized emission spectra of spent dialysate and 4-pyridoxic acid at excitation of 320 nm. Figure B: data for an averaged Ex320/Em430 nm chromatogram of the spent dialysate. Table A: data for mean contribution calculations. Figure C: dependence of the correlation between fluorescence intensity of spent dialysate and 4-pyridoxic acid concentration. Figure D: Data for the correlation between fluorescence intensity of spent dialysate and 4-pyridoxic acid concentration at Ex310 nm and at Em460. Figure E: Data of an example of the regression line between concentration of 4-PA in spent dialysate and fluorescence intensity. (XLSX) [file pone.0162346.s001.xlsx]

## Sheet: Figure A
				Normalized
X [nm]	4PA_ex320 standard	Total spent dialysate		X [nm]	4-PA pH 7.6	Total spent dialysate
331	0.03	0.767889		331	0.00144245	0.0594086
332	-0.001	0.824821		332	-4.80815e-05	0.0638132
333	0.017	0.874242		333	0.000817386	0.0676366
334	0.002	0.951309		334	9.61631e-05	0.0735991
335	0.001	1.01293		335	4.80815e-05	0.0783666
336	0.053	1.08194		336	0.00254832	0.0837052
337	0.128	1.15991		337	0.00615444	0.0897379
338	0.129	1.24434		338	0.00620252	0.0962699
339	0.107	1.32758		339	0.00514473	0.10271
340	0.091	1.41037		340	0.00437542	0.109115
341	0.086	1.5026		341	0.00413501	0.116251
342	0.049	1.6012		342	0.002356	0.123878
343	0.067	1.69374		343	0.00322146	0.131038
344	0.072	1.78934		344	0.00346187	0.138434
345	0.089	1.87514		345	0.00427926	0.145072
346	0.112	1.97922		346	0.00538513	0.153125
347	0.125	2.08305		347	0.00601019	0.161158
348	0.078	2.19739		348	0.00375036	0.170003
349	0.053	2.30631		349	0.00254832	0.17843
350	0.049	2.43133		350	0.002356	0.188102
351	0.088	2.56759		351	0.00423118	0.198645
352	0.077	2.71231		352	0.00370228	0.209841
353	0.092	2.88023		353	0.0044235	0.222832
354	0.123	3.06154		354	0.00591403	0.236859
355	0.135	3.23389		355	0.00649101	0.250194
356	0.113	3.39274		356	0.00543321	0.262483
357	0.104	3.54812		357	0.00500048	0.274504
358	0.126	3.71468		358	0.00605827	0.28739
359	0.177	3.83702		359	0.00851043	0.296856
360	0.204	3.92544		360	0.00980864	0.303696
361	0.26	4.00774		361	0.0125012	0.310063
362	0.27	4.0577		362	0.012982	0.313928
363	0.285	4.09205		363	0.0137032	0.316586
364	0.297	4.13274		364	0.0142802	0.319734
365	0.306	4.1872		365	0.014713	0.323947
366	0.344	4.25735		366	0.0165401	0.329374
367	0.418	4.31785		367	0.0200981	0.334055
368	0.493	4.40899		368	0.0237042	0.341106
369	0.584	4.53369		369	0.0280796	0.350754
370	0.64	4.65135		370	0.0307722	0.359857
371	0.713	4.76841		371	0.0342821	0.368913
372	0.789	4.92348		372	0.0379363	0.380911
373	0.866	5.034		373	0.0416386	0.389461
374	0.974	5.18175		374	0.0468314	0.400892
375	1.126	5.32512		375	0.0541398	0.411983
376	1.32	5.47092		376	0.0634676	0.423263
377	1.559	5.62359		377	0.0749591	0.435075
378	1.838	5.77579		378	0.0883739	0.44685
379	2.131	5.91623		379	0.102462	0.457716
380	2.448	6.05031		380	0.117704	0.468089
381	2.767	6.20608		381	0.133042	0.48014
382	3.145	6.36805		382	0.151216	0.492671
383	3.594	6.51106		383	0.172805	0.503735
384	4.048	6.65979		384	0.194634	0.515242
385	4.566	6.81426		385	0.21954	0.527192
386	5.085	6.96189		386	0.244495	0.538614
387	5.629	7.09718		387	0.270651	0.549081
388	6.18	7.23244		388	0.297144	0.559546
389	6.701	7.36312		389	0.322194	0.569655
390	7.309	7.47652		390	0.351428	0.578429
391	7.903	7.62132		391	0.379988	0.589632
392	8.463	7.75401		392	0.406914	0.599897
393	9.095	7.87698		393	0.437302	0.609411
394	9.709	8.02628		394	0.466824	0.620961
395	10.306	8.14957		395	0.495528	0.6305
396	10.87	8.29412		396	0.522646	0.641683
397	11.413	8.47653		397	0.548755	0.655796
398	12.032	8.64614		398	0.578517	0.668918
399	12.603	8.82714		399	0.605972	0.682922
400	13.214	9.03253		400	0.63535	0.698812
401	13.879	9.25727		401	0.667324	0.716199
402	14.562	9.47339		402	0.700163	0.732919
403	15.225	9.7167		403	0.732042	0.751743
404	15.884	9.93515		404	0.763727	0.768644
405	16.502	10.1793		405	0.793442	0.787536
406	17.092	10.4327		406	0.82181	0.80714
407	17.61	10.6601		407	0.846716	0.824733
408	18.111	10.9015		408	0.870805	0.843408
409	18.542	11.128		409	0.891528	0.860934
410	18.955	11.3429		410	0.911386	0.877553
411	19.333	11.5454		411	0.929561	0.893225
412	19.653	11.737		412	0.944947	0.908048
413	19.926	11.9246		413	0.958073	0.922556
414	20.154	12.09		414	0.969035	0.935355
415	20.353	12.2263		415	0.978604	0.945898
416	20.523	12.3564		416	0.986778	0.955963
417	20.637	12.4627		417	0.992259	0.964194
418	20.709	12.5714		418	0.995721	0.972603
419	20.762	12.6535		419	0.998269	0.97895
420	20.774	12.7313		420	0.998846	0.98497
421	20.798	12.7983		421	1	0.990157
422	20.764	12.8534		422	0.998365	0.994418
423	20.713	12.8813		423	0.995913	0.996573
424	20.595	12.9187		424	0.990239	0.999472
425	20.447	12.9238		425	0.983123	0.999862
426	20.283	12.9256		426	0.975238	1
427	20.094	12.9087		427	0.966151	0.998697
428	19.872	12.895		428	0.955476	0.997634
429	19.649	12.8817		429	0.944754	0.996605
430	19.384	12.8467		430	0.932013	0.993895
431	19.119	12.7899		431	0.919271	0.989505
432	18.823	12.7187		432	0.905039	0.984
433	18.566	12.6604		433	0.892682	0.979485
434	18.295	12.5757		434	0.879652	0.972936
435	17.957	12.5049		435	0.8634	0.967458
436	17.572	12.3858		436	0.844889	0.958242
437	17.186	12.2984		437	0.826329	0.951479
438	16.803	12.1799		438	0.807914	0.942311
439	16.45	12.0563		439	0.790941	0.932748
440	16.077	11.9187		440	0.773007	0.922103
441	15.745	11.7804		441	0.757044	0.911402
442	15.389	11.6262		442	0.739927	0.899475
443	14.998	11.4636		443	0.721127	0.886895
444	14.595	11.3058		444	0.70175	0.874682
445	14.229	11.1261		445	0.684152	0.860787
446	13.876	10.9707		446	0.66718	0.848758
447	13.504	10.7869		447	0.649293	0.834538
448	13.091	10.6106		448	0.629436	0.820898
449	12.675	10.4116		449	0.609434	0.805503
450	12.266	10.2182		450	0.589768	0.790539
451	11.86	10.0297		451	0.570247	0.775962
452	11.498	9.82236		452	0.552842	0.759918
453	11.158	9.62785		453	0.536494	0.744869
454	10.811	9.43572		454	0.51981	0.730005
455	10.438	9.23293		455	0.501875	0.714315
456	10.064	9.04622		456	0.483893	0.69987
457	9.677	8.84639		457	0.465285	0.684411
458	9.334	8.63843		458	0.448793	0.668321
459	9.012	8.43309		459	0.433311	0.652435
460	8.711	8.23617		460	0.418838	0.637201
461	8.387	8.03414		461	0.40326	0.62157
462	8.074	7.83875		462	0.38821	0.606454
463	7.777	7.64619		463	0.37393	0.591556
464	7.476	7.45405		464	0.359458	0.576691
465	7.19	7.27649		465	0.345706	0.562953
466	6.935	7.09511		466	0.333446	0.548921
467	6.693	6.91828		467	0.32181	0.53524
468	6.468	6.73679		468	0.310991	0.521199
469	6.185	6.55865		469	0.297384	0.507417
470	5.932	6.37358		470	0.28522	0.493099
471	5.68	6.21907		471	0.273103	0.481145
472	5.479	6.04132		472	0.263439	0.467393
473	5.282	5.89277		473	0.253967	0.455901
474	5.1	5.72674		474	0.245216	0.443055
475	4.955	5.57212		475	0.238244	0.431093
476	4.762	5.42059		476	0.228964	0.41937
477	4.56	5.28587		477	0.219252	0.408947
478	4.364	5.13828		478	0.209828	0.397529
479	4.169	5.00683		479	0.200452	0.387359
480	3.992	4.85987		480	0.191942	0.375989
481	3.803	4.72347		481	0.182854	0.365437
482	3.619	4.59565		482	0.174007	0.355547
483	3.475	4.44364		483	0.167083	0.343787
484	3.305	4.33248		484	0.15891	0.335187
485	3.202	4.20433		485	0.153957	0.325273
486	3.07	4.07105		486	0.14761	0.314961
487	2.946	3.95097		487	0.141648	0.305671
488	2.845	3.83096		488	0.136792	0.296386
489	2.742	3.73266		489	0.13184	0.288781
490	2.616	3.61524		490	0.125781	0.279697
491	2.524	3.5155		491	0.121358	0.271981
492	2.42	3.41063		492	0.116357	0.263867
493	2.331	3.31684		493	0.112078	0.256611
494	2.219	3.23118		494	0.106693	0.249984
495	2.108	3.13464		495	0.101356	0.242515
496	2.037	3.03569		496	0.0979421	0.23486
497	1.946	2.93845		497	0.0935667	0.227336
498	1.867	2.84568		498	0.0897682	0.220159
499	1.81	2.76844		499	0.0870276	0.214183
500	1.782	2.68937		500	0.0856813	0.208066
max	20.798	12.9256

## Sheet: Figure B
retention time	Average HPLC value mV of patients	4-PA standard HPLC run
0	0.315863	0.219941
0.008333	0.339664	0.20057
0.016667	0.351419	0.167489
0.025	0.362943	0.119209
0.033333	0.373398	0.08285
0.041667	0.365625	0.126064
0.05	0.352661	0.17345
0.058333	0.33776	0.211895
0.066667	0.324117	0.194311
0.075	0.307262	0.190735
0.083333	0.292179	0.124872
0.091667	0.287071	0.157952
0.1	0.301277	0.146925
0.108333	0.351634	0.191331
0.116667	0.37411	0.204146
0.125	0.376958	0.215173
0.133333	0.350037	0.208616
0.141667	0.346725	0.235736
0.15	0.318844	0.212193
0.158333	0.307386	0.222325
0.166667	0.346088	0.250041
0.175	0.388871	0.228286
0.183333	0.41681	0.192523
0.191667	0.42542	0.181496
0.2	0.436066	0.120401
0.208333	0.430395	0.059903
0.216667	0.447002	0.075996
0.225	0.444626	0.057817
0.233333	0.448583	0.021458
0.241667	0.433632	0.017583
0.25	0.444957	0.066757
0.258333	0.415925	0.054836
0.266667	0.393598	0.011921
0.275	0.375286	0.012815
0.283333	0.368936	0.075996
0.291667	0.374615	0.061095
0.3	0.367405	0.073612
0.308333	0.361585	0.155866
0.316667	0.394177	0.195801
0.325	0.401214	0.160933
0.333333	0.385402	0.134408
0.341667	0.387405	0.130832
0.35	0.410999	0.108182
0.358333	0.37397	0.104308
0.366667	0.365898	0.116527
0.375	0.374508	0.130832
0.383333	0.37786	0.126958
0.391667	0.340508	0.135005
0.4	0.356874	0.112951
0.408333	0.394749	0.128746
0.416667	0.39003	0.103712
0.425	0.381668	0.089407
0.433333	0.402538	0.079274
0.441667	0.415519	0.093877
0.45	0.391594	0.115633
0.458333	0.383953	0.141561
0.466667	0.404343	0.110567
0.475	0.41181	0.100732
0.483333	0.41835	0.067949
0.491667	0.441016	0.019968
0.5	0.453807	0.013113
0.508333	0.432456	0.036955
0.516667	0.42989	0.034273
0.525	0.399434	0.057518
0.533333	0.385427	0.083745
0.541667	0.372927	0.047684
0.55	0.414186	0.071228
0.558333	0.431074	0.085235
0.566667	0.45908	0.125468
0.575	0.476208	0.093877
0.583333	0.483493	0.099838
0.591667	0.449825	0.07987
0.6	0.443641	0.072718
0.608333	0.438119	0.023842
0.616667	0.444982	0.051856
0.625	0.453293	0.151992
0.633333	0.481001	0.194907
0.641667	0.4749	0.149012
0.65	0.459552	0.162423
0.658333	0.448658	0.114441
0.666667	0.443574	0.090897
0.675	0.459949	0.099838
0.683333	0.456944	0.186265
0.691667	0.472375	0.154972
0.7	0.471638	0.15378
0.708333	0.462102	0.113547
0.716667	0.433119	0.044107
0.725	0.429046	-0.023544
0.733333	0.414741	-0.003576
0.741667	0.417613	0.016391
0.75	0.421753	0.005066
0.758333	0.417713	0.028908
0.766667	0.4209	0.033081
0.775	0.427622	0.058711
0.783333	0.404641	0.111163
0.791667	0.386768	0.095665
0.8	0.404012	0.085533
0.808333	0.415635	0.085831
0.816667	0.42436	0.081658
0.825	0.439344	0.064671
0.833333	0.464171	0.117123
0.841667	0.4536	0.091493
0.85	0.441563	0.146329
0.858333	0.43263	0.116527
0.866667	0.435031	0.129044
0.875	0.438815	0.073016
0.883333	0.442026	0.137091
0.891667	0.444419	0.114739
0.9	0.457507	0.131428
0.908333	0.456373	0.117719
0.916667	0.432647	0.125766
0.925	0.434857	0.141263
0.933333	0.447118	0.179708
0.941667	0.417555	0.139177
0.95	0.414939	0.124872
0.958333	0.435661	0.132024
0.966667	0.418449	0.076592
0.975	0.409136	0.00298
0.983333	0.411214	0.013411
0.991667	0.399202	0.013113
1	0.396644	0.018775
1.00833	0.390154	0.027418
1.01667	0.387281	0.10401
1.025	0.392099	0.151992
1.03333	0.436405	0.135899
1.04167	0.465918	0.117123
1.05	0.489694	0.093579
1.05833	0.496821	0.039935
1.06667	0.51481	-0.002682
1.075	0.51856	0.00298
1.08333	0.506946	0.056028
1.09167	0.506631	0.106394
1.1	0.48779	0.127554
1.10833	0.472085	0.095963
1.11667	0.443848	0.101924
1.125	0.415072	0.07093
1.13333	0.40311	0.044703
1.14167	0.423897	0.047088
1.15	0.436886	0.078976
1.15833	0.43619	0.137389
1.16667	0.447126	0.142157
1.175	0.464684	0.166595
1.18333	0.462747	0.185966
1.19167	0.456762	0.190735
1.2	0.477541	0.12666
1.20833	0.485869	0.126064
1.21667	0.469544	0.153184
1.225	0.467301	0.187457
1.23333	0.455669	0.20057
1.24167	0.435098	0.189245
1.25	0.434924	0.243783
1.25833	0.440619	0.251532
1.26667	0.428946	0.222623
1.275	0.438723	0.166893
1.28333	0.467466	0.20951
1.29167	0.451721	0.150502
1.3	0.470728	0.080466
1.30833	0.484023	0.08285
1.31667	0.500663	0.138283
1.325	0.493667	0.135005
1.33333	0.490256	0.197589
1.34167	0.478476	0.225604
1.35	0.471166	0.221729
1.35833	0.468906	0.219941
1.36667	0.430395	0.223517
1.375	0.430859	0.178814
1.38333	0.436943	0.174344
1.39167	0.439096	0.188053
1.4	0.432076	0.154376
1.40833	0.474428	0.135005
1.41667	0.50101	0.095367
1.425	0.495439	0.049472
1.43333	0.483725	-0.000596
1.44167	0.468923	0.079274
1.45	0.447523	0.066757
1.45833	0.456282	0.09656
1.46667	0.46706	0.166297
1.475	0.467988	0.197589
1.48333	0.465934	0.151396
1.49167	0.460636	0.135005
1.5	0.431811	0.147223
1.50833	0.41128	0.149012
1.51667	0.404484	0.129044
1.525	0.422779	0.087917
1.53333	0.417928	0.084937
1.54167	0.433723	0.090301
1.55	0.431314	0.050068
1.55833	0.452631	0.062585
1.56667	0.474908	0.049472
1.575	0.492922	0.07689
1.58333	0.458832	0.146627
1.59167	0.448442	0.200272
1.6	0.460148	0.226796
1.60833	0.429907	0.240803
1.61667	0.426777	0.261366
1.625	0.446364	0.17494
1.63333	0.475993	0.132918
1.64167	0.479379	0.086129
1.65	0.49947	0.063479
1.65833	0.506474	0.063181
1.66667	0.52068	0.069141
1.675	0.494636	0.068247
1.68333	0.469676	0.150204
1.69167	0.457797	0.185668
1.7	0.450619	0.175834
1.70833	0.456348	0.17494
1.71667	0.504628	0.171661
1.725	0.525895	0.130236
1.73333	0.526583	0.074208
1.74167	0.541831	0.079274
1.75	0.623067	0.063181
1.75833	0.695131	0.079274
1.76667	0.804298	0.051856
1.775	1.00498	0.121892
1.78333	1.30963	0.131726
1.79167	1.6388	0.139773
1.8	2.08759	0.137091
1.80833	2.67966	0.154972
1.81667	3.3561	0.125468
1.825	4.04793	0.157654
1.83333	4.78463	0.196993
1.84167	5.54438	0.171363
1.85	6.30719	0.168979
1.85833	7.03705	0.183582
1.86667	7.72893	0.132918
1.875	8.35465	0.107884
1.88333	8.90455	0.095069
1.89167	9.33869	0.106394
1.9	9.71589	0.043213
1.90833	10.0347	0.016093
1.91667	10.3237	0.028014
1.925	10.6023	0.063181
1.93333	10.8864	0.040233
1.94167	11.1315	0.087023
1.95	11.3369	0.15974
1.95833	11.5768	0.160038
1.96667	11.7882	0.1809
1.975	11.9576	0.213087
1.98333	12.0859	0.207424
1.99167	12.2119	0.162125
2	12.2617	0.187159
2.00833	12.3056	0.151992
2.01667	12.3398	0.143349
2.025	12.4234	0.143945
2.03333	12.6	0.194609
2.04167	12.9599	0.164211
2.05	13.5997	0.187457
2.05833	14.6399	0.165999
2.06667	16.0816	0.163317
2.075	17.8558	0.156164
2.08333	19.9211	0.143945
2.09167	22.0416	0.143945
2.1	24.0113	0.163615
2.10833	25.6521	0.159442
2.11667	26.8543	0.124872
2.125	27.4918	0.129938
2.13333	27.5943	0.086129
2.14167	27.2133	0.07391
2.15	26.4696	0.083745
2.15833	25.4886	0.108182
2.16667	24.3855	0.160038
2.175	23.2434	0.182092
2.18333	22.2642	0.188351
2.19167	21.9356	0.208318
2.2	22.928	0.210702
2.20833	25.7139	0.155568
2.21667	30.3018	0.193119
2.225	36.0962	0.2262
2.23333	41.9636	0.261664
2.24167	46.6235	0.278354
2.25	49.1295	0.292361
2.25833	49.1841	0.273883
2.26667	47.2909	0.215173
2.275	44.3176	0.191629
2.28333	41.1229	0.206232
2.29167	38.3718	0.234842
2.3	36.4695	0.241995
2.30833	35.4349	0.308752
2.31667	35.0491	0.302196
2.325	35.0314	0.292063
2.33333	34.9878	0.215471
2.34167	34.6799	0.220835
2.35	33.9421	0.188947
2.35833	32.8048	0.216961
2.36667	31.5699	0.167191
2.375	30.7835	0.244975
2.38333	31.2825	0.249743
2.39167	34.3379	0.208616
2.4	41.3242	0.117719
2.40833	53.3938	0.111759
2.41667	71.1197	0.079572
2.425	93.9496	0.050366
2.43333	120.04	0.114143
2.44167	146.688	0.158846
2.45	170.824	0.219345
2.45833	189.656	0.220835
2.46667	201.299	0.255704
2.475	205.093	0.209212
2.48333	201.594	0.201166
2.49167	192.078	0.163019
2.5	178.27	0.215471
2.50833	162.067	0.2262
2.51667	145.077	0.250936
2.525	128.488	0.326335
2.53333	113.087	0.370145
2.54167	99.3261	0.307858
2.55	87.2948	0.269413
2.55833	76.969	0.242889
2.56667	68.1637	0.184476
2.575	60.6841	0.196695
2.58333	54.4235	0.214279
2.59167	49.2142	0.217259
2.6	44.9149	0.253022
2.60833	41.5057	0.288486
2.61667	38.8426	0.234246
2.625	36.8135	0.241101
2.63333	35.3308	0.249743
2.64167	34.2684	0.292659
2.65	33.5179	0.264049
2.65833	33.0147	0.265539
2.66667	32.6481	0.255704
2.675	32.3451	0.271201
2.68333	32.104	0.236034
2.69167	31.9249	0.222623
2.7	31.7463	0.193119
2.70833	31.6813	0.157356
2.71667	31.7613	0.114739
2.725	32.0372	0.059009
2.73333	32.4447	0.054538
2.74167	33.0179	0.086427
2.75	33.6947	0.090301
2.75833	34.3972	0.121593
2.76667	34.9961	0.166595
2.775	35.5416	0.197887
2.78333	36.0007	0.195503
2.79167	36.3739	0.288188
2.8	36.6049	0.342727
2.80833	36.8284	0.330508
2.81667	36.9833	0.348389
2.825	37.0922	0.338554
2.83333	37.1164	0.288785
2.84167	37.0692	0.208616
2.85	36.9198	0.222027
2.85833	36.7081	0.196993
2.86667	36.4162	0.185668
2.875	36.1219	0.259578
2.88333	35.9006	0.25928
2.89167	35.7794	0.219345
2.9	35.7718	0.194609
2.90833	35.9487	0.227094
2.91667	36.2795	0.216663
2.925	36.7313	0.253916
2.93333	37.3145	0.270605
2.94167	37.9086	0.274181
2.95	38.4047	0.274181
2.95833	38.758	0.212491
2.96667	38.8792	0.218153
2.975	38.6613	0.235438
2.98333	38.0989	0.275373
2.99167	37.2378	0.259876
3	36.0795	0.251532
3.00833	34.6797	0.179708
3.01667	33.2056	0.148714
3.025	31.7498	0.100136
3.03333	30.5433	0.086725
3.04167	29.7362	0.111163
3.05	29.5312	0.159442
3.05833	30.0261	0.163913
3.06667	31.2381	0.203848
3.075	33.0372	0.220835
3.08333	35.2242	0.247359
3.09167	37.4195	0.244081
3.1	39.2951	0.27746
3.10833	40.658	0.256896
3.11667	41.3592	0.261068
3.125	41.4242	0.238419
3.13333	41.0381	0.201166
3.14167	40.4089	0.192523
3.15	39.7758	0.225008
3.15833	39.238	0.175238
3.16667	38.9289	0.191629
3.175	38.8065	0.231862
3.18333	38.8271	0.211596
3.19167	38.8913	0.122786
3.2	38.9572	0.153184
3.20833	38.952	0.114143
3.21667	38.826	0.127554
3.225	38.6613	0.123382
3.23333	38.4001	0.170171
3.24167	38.1672	0.211596
3.25	37.9699	0.243783
3.25833	37.9265	0.260174
3.26667	38.0126	0.260174
3.275	38.2741	0.283122
3.28333	38.5928	0.257194
3.29167	38.9818	0.19908
3.3	39.4067	0.135899
3.30833	39.9693	0.13113
3.31667	40.8774	0.124276
3.325	42.5048	0.129044
3.33333	45.3394	0.196695
3.34167	49.9186	0.270605
3.35	56.6479	0.25183
3.35833	65.5117	0.22471
3.36667	76.1527	0.249743
3.375	87.7064	0.253916
3.38333	98.8681	0.272095
3.39167	108.351	0.30607
3.4	115.13	0.340939
3.40833	118.508	0.313222
3.41667	118.346	0.340343
3.425	115.12	0.258386
3.43333	109.456	0.233352
3.44167	102.163	0.20504
3.45	94.1478	0.168085
3.45833	86.0747	0.101626
3.46667	78.3699	0.146329
3.475	71.347	0.208616
3.48333	65.1857	0.244379
3.49167	59.8057	0.268221
3.5	55.1383	0.311732
3.50833	51.2454	0.298619
3.51667	48.1303	0.252426
3.525	45.8377	0.288188
3.53333	44.6347	0.328124
3.54167	44.9649	0.329912
3.55	47.19	0.33766
3.55833	51.7175	0.304878
3.56667	58.7879	0.256002
3.575	68.2796	0.242293
3.58333	79.6438	0.285208
3.59167	91.9264	0.299513
3.6	103.869	0.355244
3.60833	114.248	0.321567
3.61667	121.918	0.316799
3.625	126.192	0.25481
3.63333	126.781	0.267625
3.64167	124.049	0.244379
3.65	118.55	0.287294
3.65833	111.167	0.267327
3.66667	102.758	0.321865
3.675	94.1215	0.337064
3.68333	85.7785	0.290573
3.69167	78.1058	0.266731
3.7	71.2961	0.28491
3.70833	65.3509	0.218749
3.71667	60.2684	0.152886
3.725	55.9382	0.163615
3.73333	52.2721	0.180304
3.74167	49.1635	0.23067
3.75	46.5537	0.25183
3.75833	44.2967	0.261366
3.76667	42.354	0.293255
3.775	40.6979	0.292063
3.78333	39.2468	0.233352
3.79167	37.8866	0.177324
3.8	36.6358	0.143945
3.80833	35.4856	0.134408
3.81667	34.3295	0.156164
3.825	33.2404	0.234842
3.83333	32.2431	0.280142
3.84167	31.3907	0.269711
3.85	30.6836	0.264943
3.85833	30.2804	0.275373
3.86667	30.2065	0.214279
3.875	30.5279	0.195205
3.88333	31.2672	0.216961
3.89167	32.398	0.224411
3.9	33.8822	0.17792
3.90833	35.5632	0.210106
3.91667	37.2882	0.222325
3.925	38.9015	0.27746
3.93333	40.2155	0.324845
3.94167	41.13	0.318587
3.95	41.5825	0.296831
3.95833	41.5641	0.292063
3.96667	41.0796	0.319183
3.975	40.1905	0.299513
3.98333	38.9698	0.30905
3.99167	37.5	0.340939
4	35.853	0.376403
4.00833	34.1009	0.334978
4.01667	32.3124	0.375211
4.025	30.5406	0.427961
4.03333	28.8691	0.406206
4.04167	27.3215	0.362396
4.05	25.9757	0.386238
4.05833	24.8756	0.369251
4.06667	24.019	0.392795
4.075	23.3914	0.441968
4.08333	23.0218	0.507236
4.09167	22.8393	0.567138
4.1	22.7781	0.518858
4.10833	22.8278	0.469387
4.11667	22.8821	0.427365
4.125	22.9089	0.412464
4.13333	22.8786	0.379086
4.14167	22.8089	0.369549
4.15	22.663	0.342131
4.15833	22.4529	0.33617
4.16667	22.2459	0.321567
4.175	22.0733	0.325143
4.18333	21.9255	0.399351
4.19167	21.9069	0.463426
4.2	22.0123	0.528097
4.20833	22.2158	0.582039
4.21667	22.5072	0.603795
4.225	22.9038	0.656843
4.23333	23.37	0.67085
4.24167	23.9239	0.624955
4.25	24.5316	0.594258
4.25833	25.2354	0.556707
4.26667	26.055	0.458956
4.275	26.9218	0.385046
4.28333	27.9068	0.371635
4.29167	28.9988	0.358522
4.3	30.1823	0.340343
4.30833	31.4101	0.347793
4.31667	32.7299	0.377595
4.325	34.0956	0.389516
4.33333	35.5364	0.318289
4.34167	37.0651	0.343025
4.35	38.7141	0.324845
4.35833	40.4589	0.363588
4.36667	42.3318	0.369251
4.375	44.3451	0.452399
4.38333	46.4284	0.430942
4.39167	48.5561	0.420809
4.4	50.7614	0.33319
4.40833	52.9772	0.295043
4.41667	55.1316	0.222325
4.425	57.159	0.238419
4.43333	58.9705	0.299513
4.44167	60.4914	0.320375
4.45	61.6423	0.316203
4.45833	62.3513	0.31203
4.46667	62.6692	0.337958
4.475	62.568	0.319481
4.48333	62.0639	0.289679
4.49167	61.2064	0.291467
4.5	60.0652	0.280738
4.50833	58.724	0.292659
4.51667	57.2778	0.252426
4.525	55.7748	0.283718
4.53333	54.2778	0.278354
4.54167	52.823	0.315905
4.55	51.4	0.28342
4.55833	50.1003	0.266135
4.56667	48.8438	0.294149
4.575	47.6904	0.350475
4.58333	46.6462	0.367463
4.59167	45.7311	0.332892
4.6	44.9274	0.372231
4.60833	44.296	0.356436
4.61667	43.759	0.355542
4.625	43.3124	0.358522
4.63333	42.942	0.425279
4.64167	42.5442	0.394881
4.65	42.122	0.393689
4.65833	41.6871	0.383258
4.66667	41.1669	0.345409
4.675	40.5003	0.317097
4.68333	39.7355	0.372529
4.69167	38.8085	0.435114
4.7	37.7384	0.404716
4.70833	36.5762	0.444055
4.71667	35.3771	0.471175
4.725	34.1557	0.453591
4.73333	32.9675	0.38445
4.74167	31.8249	0.351965
4.75	30.7535	0.333786
4.75833	29.8134	0.38594
4.76667	28.9675	0.323355
4.775	28.2791	0.372827
4.78333	27.7263	0.363886
4.79167	27.259	0.428855
4.8	26.8283	0.411868
4.80833	26.4851	0.41455
4.81667	26.1744	0.365376
4.825	25.8586	0.422299
4.83333	25.6001	0.349283
4.84167	25.3659	0.25332
4.85	25.1129	0.273287
4.85833	24.8666	0.322163
4.86667	24.66	0.372827
4.875	24.4747	0.411868
4.88333	24.3217	0.442565
4.89167	24.2163	0.372231
4.9	24.1128	0.362098
4.90833	24.0528	0.290573
4.91667	24.0222	0.26226
4.925	23.975	0.312328
4.93333	23.9087	0.382364
4.94167	23.8507	0.393391
4.95	23.7789	0.39041
4.95833	23.6685	0.382066
4.96667	23.5499	0.394881
4.975	23.4312	0.382066
4.98333	23.3173	0.378191
4.99167	23.2388	0.384152
5	23.1605	0.447631
5.00833	23.1669	0.444651
5.01667	23.3147	0.439882
5.025	23.6372	0.427067
5.03333	24.227	0.41157
5.04167	25.2523	0.371337
5.05	26.8239	0.35882
5.05833	29.0806	0.377297
5.06667	32.1724	0.384152
5.075	36.287	0.419915
5.08333	41.4524	0.41157
5.09167	47.6488	0.386536
5.1	54.7135	0.445545
5.10833	62.4372	0.453889
5.11667	70.3241	0.444055
5.125	77.9675	0.431836
5.13333	84.9094	0.457168
5.14167	90.8137	0.388026
5.15	95.3571	0.366569
5.15833	98.3407	0.392199
5.16667	99.7138	0.416636
5.175	99.5863	0.453293
5.18333	98.0136	0.474155
5.19167	95.291	0.467598
5.2	91.6103	0.422299
5.20833	87.2474	0.416935
5.21667	82.472	0.414848
5.225	77.4973	0.457466
5.23333	72.4834	0.422299
5.24167	67.5797	0.43124
5.25	62.9656	0.422001
5.25833	58.6588	0.410378
5.26667	54.7266	0.386834
5.275	51.1694	0.43273
5.28333	48.1165	0.478625
5.29167	45.5191	0.516176
5.3	43.4092	0.551641
5.30833	41.8377	0.520051
5.31667	40.7941	0.533164
5.325	40.2855	0.502169
5.33333	40.2939	0.507534
5.34167	40.7974	0.484288
5.35	41.7173	0.527799
5.35833	43.0339	0.503957
5.36667	44.547	0.468493
5.375	46.1725	0.422001
5.38333	47.7397	0.45687
5.39167	49.1041	0.455379
5.4	50.1314	0.43422
5.40833	50.7799	0.452995
5.41667	51.0128	0.526607
5.425	50.8602	0.493526
5.43333	50.4093	0.472665
5.44167	49.7801	0.506938
5.45	49.0825	0.547171
5.45833	48.4466	0.51111
5.46667	47.9442	0.527203
5.475	47.6505	0.583828
5.48333	47.6185	0.587106
5.49167	47.9027	0.58502
5.5	48.5805	0.619292
5.50833	49.749	0.594556
5.51667	51.5125	0.539124
5.525	53.9568	0.528991
5.53333	57.2069	0.550151
5.54167	61.2062	0.576973
5.55	65.9629	0.613928
5.55833	71.3696	0.655949
5.56667	77.2771	0.660718
5.575	83.3869	0.711679
5.58333	89.4042	0.703633
5.59167	95.0005	0.696182
5.6	99.8895	0.654161
5.60833	103.784	0.599623
5.61667	106.549	0.604391
5.625	108.313	0.616312
5.63333	109.206	0.624061
5.64167	109.481	0.647008
5.65	109.551	0.692606
5.65833	109.897	0.64373
5.66667	110.923	0.578761
5.675	113.085	0.543594
5.68333	116.679	0.48548
5.69167	121.883	0.470281
5.7	128.5	0.491738
5.70833	136.273	0.502169
5.71667	144.751	0.527799
5.725	153.39	0.53972
5.73333	161.551	0.507534
5.74167	168.805	0.508726
5.75	174.884	0.516474
5.75833	179.716	0.476241
5.76667	183.553	0.469089
5.775	187.148	0.492334
5.78333	191.446	0.450015
5.79167	197.601	0.463426
5.8	206.753	0.502467
5.80833	219.814	0.535548
5.81667	237.09	0.552833
5.825	258.332	0.56237
5.83333	282.057	0.594556
5.84167	306.245	0.598431
5.85	328.399	0.566542
5.85833	345.955	0.544488
5.86667	356.735	0.581145
5.875	359.412	0.521541
5.88333	353.867	0.511706
5.89167	340.603	0.553727
5.9	321.165	0.607371
5.90833	297.475	0.603795
5.91667	271.668	0.626445
5.925	245.654	0.640452
5.93333	221.216	0.594258
5.94167	199.619	0.603497
5.95	181.538	0.613034
5.95833	167.475	0.568926
5.96667	157.346	0.533462
5.975	150.736	0.511408
5.98333	147.141	0.469387
5.99167	145.862	0.42975
6	145.976	0.45985
6.00833	146.722	0.503063
6.01667	147.477	0.557899
6.025	147.582	0.569224
6.03333	146.663	0.586212
6.04167	144.593	0.585914
6.05	141.406	0.555813
6.05833	137.152	0.523925
6.06667	131.921	0.538528
6.075	126.029	0.510216
6.08333	119.681	0.494123
6.09167	112.968	0.506639
6.1	106.15	0.535846
6.10833	99.4905	0.559986
6.11667	93.019	0.569522
6.125	86.8189	0.540316
6.13333	81.051	0.526607
6.14167	75.7518	0.502467
6.15	70.8895	0.523925
6.15833	66.5081	0.523627
6.16667	62.586	0.559092
6.175	59.1649	0.584424
6.18333	56.1426	0.585318
6.19167	53.5402	0.55939
6.2	51.3595	0.527799
6.20833	49.5411	0.517368
6.21667	48.0488	0.507236
6.225	46.8795	0.54121
6.23333	45.9731	0.534356
6.24167	45.3691	0.597835
6.25	45.0649	0.641048
6.25833	45.0646	0.706315
6.26667	45.3936	0.675619
6.275	46.0729	0.67085
6.28333	47.0602	0.651777
6.29167	48.349	0.641346
6.3	49.8816	0.593066
6.30833	51.554	0.568032
6.31667	53.2863	0.571907
6.325	54.9707	0.579953
6.33333	56.4842	0.596941
6.34167	57.7343	0.661612
6.35	58.6663	0.699163
6.35833	59.2139	0.698268
6.36667	59.3395	0.683963
6.375	59.0389	0.655055
6.38333	58.3018	0.610352
6.39167	57.1753	0.660121
6.4	55.7094	0.691116
6.40833	53.96	0.728965
6.41667	51.9836	0.733137
6.425	49.8696	0.784695
6.43333	47.6796	0.754297
6.44167	45.4617	0.82612
6.45	43.2947	0.955164
6.45833	41.1706	1.09315
6.46667	39.2071	1.2061
6.475	37.3784	1.28329
6.48333	35.6915	1.3721
6.49167	34.1712	1.4165
6.5	32.8029	1.44154
6.50833	31.5933	1.43051
6.51667	30.5993	1.38611
6.525	29.8011	1.29968
6.53333	29.1492	1.13934
6.54167	28.7109	1.06096
6.55	28.3842	0.982583
6.55833	28.1381	0.97245
6.56667	28.0061	0.956953
6.575	27.9222	0.948906
6.58333	27.8305	0.897944
6.59167	27.7426	0.891089
6.6	27.5834	0.855625
6.60833	27.3049	0.791848
6.61667	27.0217	0.815392
6.625	26.6837	0.79006
6.63333	26.3019	0.74476
6.64167	25.9005	0.702143
6.65	25.4998	0.731945
6.65833	25.0826	0.706613
6.66667	24.653	0.728965
6.675	24.2109	0.707805
6.68333	23.7895	0.690222
6.69167	23.3689	0.635684
6.7	22.9448	0.587106
6.70833	22.5485	0.504553
6.71667	22.183	0.522733
6.725	21.803	0.582933
6.73333	21.4759	0.558794
6.74167	21.1695	0.577569
6.75	20.8355	0.621974
6.75833	20.5418	0.601411
6.76667	20.3003	0.591874
6.775	20.0439	0.699759
6.78333	19.8215	0.731051
6.79167	19.6917	0.733137
6.8	19.5944	0.739694
6.80833	19.5451	0.746846
6.81667	19.5397	0.665784
6.825	19.5729	0.624359
6.83333	19.6001	0.607371
6.84167	19.7244	0.652373
6.85	19.8762	0.598729
6.85833	20.1	0.601411
6.86667	20.3582	0.624061
6.875	20.6728	0.627935
6.88333	20.9584	0.593066
6.89167	21.2493	0.648499
6.9	21.5163	0.595748
6.90833	21.7909	0.605881
6.91667	21.9987	0.615716
6.925	22.1079	0.625253
6.93333	22.1641	0.621378
6.94167	22.1589	0.675619
6.95	22.0481	0.638068
6.95833	21.9023	0.598133
6.96667	21.7653	0.602603
6.975	21.604	0.572801
6.98333	21.4343	0.554919
6.99167	21.3252	0.610352
7	21.2982	0.647604
7.00833	21.4165	0.652075
7.01667	21.7338	0.670552
7.025	22.2487	0.699759
7.03333	22.9537	0.7236
7.04167	23.8804	0.709295
7.05	24.9753	0.683367
7.05833	26.2291	0.708997
7.06667	27.584	0.704229
7.075	28.9563	0.697076
7.08333	30.2449	0.676811
7.09167	31.4305	0.753701
7.1	32.392	0.740886
7.10833	33.1154	0.743866
7.11667	33.6046	0.675619
7.125	33.8337	0.692308
7.13333	33.7186	0.599027
7.14167	33.3676	0.582337
7.15	32.8115	0.604391
7.15833	32.0227	0.650287
7.16667	31.0953	0.692308
7.175	30.1362	0.734925
7.18333	29.1054	0.811517
7.19167	28.0947	0.820756
7.2	27.1437	0.799894
7.20833	26.2978	0.798404
7.21667	25.5743	0.800788
7.225	24.973	0.795424
7.23333	24.4728	0.753403
7.24167	24.0855	0.757575
7.25	23.8452	0.796318
7.25833	23.7172	0.807047
7.26667	23.7242	0.743866
7.275	23.8371	0.704825
7.28333	24.0388	0.736713
7.29167	24.3149	0.701547
7.3	24.6603	0.711083
7.30833	25.0582	0.768304
7.31667	25.4897	0.856221
7.325	25.952	0.921786
7.33333	26.4438	1.01775
7.34167	26.8588	1.00911
7.35	27.1826	1.01209
7.35833	27.4345	1.04368
7.36667	27.5594	1.01149
7.375	27.5284	0.960231
7.38333	27.4282	0.984967
7.39167	27.2391	1.03325
7.4	26.986	1.10984
7.40833	26.6996	1.18017
7.41667	26.4387	1.18583
7.425	26.1886	1.19507
7.43333	25.9581	1.19537
7.44167	25.7453	1.14471
7.45	25.619	1.03533
7.45833	25.5284	1.02341
7.46667	25.474	1.12295
7.475	25.4759	1.16557
7.48333	25.539	1.2356
7.49167	25.6204	1.35928
7.5	25.7755	1.49369
7.50833	26.0208	1.49906
7.51667	26.3388	1.58966
7.525	26.7883	1.60396
7.53333	27.3797	1.62363
7.54167	28.1049	1.6138
7.55	28.9627	1.60694
7.55833	29.9969	1.5533
7.56667	31.1267	1.59025
7.575	32.361	1.66088
7.58333	33.6678	1.74493
7.59167	35.0376	1.80602
7.6	36.343	1.899
7.60833	37.6283	2.02
7.61667	38.8098	2.07484
7.625	39.8697	2.16484
7.63333	40.714	2.24024
7.64167	41.4818	2.38866
7.65	42.1007	2.48492
7.65833	42.6017	2.57432
7.66667	43.0184	2.70367
7.675	43.4895	2.93404
7.68333	43.9662	3.11911
7.69167	44.6315	3.43561
7.7	45.5788	3.92914
7.70833	46.9592	4.60476
7.71667	48.8107	5.47886
7.725	51.3327	6.7246
7.73333	54.6444	8.31842
7.74167	58.8841	10.5366
7.75	64.1964	13.4146
7.75833	70.7166	17.1328
7.76667	78.5919	21.8567
7.775	87.9508	27.7314
7.78333	98.8931	34.9459
7.79167	111.518	43.5367
7.8	125.927	53.7154
7.80833	142.137	65.5064
7.81667	160.059	79.1392
7.825	179.646	94.4415
7.83333	200.806	111.469
7.84167	223.303	130.124
7.85	246.983	150.321
7.85833	271.589	171.757
7.86667	296.995	194.191
7.875	322.864	217.825
7.88333	349.025	242.238
7.89167	375.255	267.305
7.9	401.437	292.526
7.90833	427.201	317.992
7.91667	452.402	343.116
7.925	476.896	367.956
7.93333	500.606	392.16
7.94167	523.403	415.847
7.95	545.13	438.727
7.95833	565.844	460.867
7.96667	585.355	481.984
7.975	602.888	501.713
7.98333	617.029	520.353
7.99167	630.038	537.817
8	641.99	553.671
8.00833	652.961	568.288
8.01667	662.869	581.893
8.025	671.817	594.368
8.03333	679.866	605.339
8.04167	686.907	615.514
8.05	693.014	624.381
8.05833	698.321	631.917
8.06667	702.748	638.134
8.075	706.302	643.075
8.08333	709.071	647.012
8.09167	711.129	650.117
8.1	712.368	652.033
8.10833	712.769	653.221
8.11667	712.594	654.101
8.125	711.878	653.801
8.13333	710.613	652.708
8.14167	708.607	651.129
8.15	706.18	648.959
8.15833	703.086	645.986
8.16667	699.531	642.956
8.175	695.615	639.237
8.18333	691.265	635.146
8.19167	686.449	630.498
8.2	681.288	625.555
8.20833	675.943	619.932
8.21667	670.367	613.81
8.225	664.657	607.676
8.23333	658.794	601.341
8.24167	652.751	594.831
8.25	646.719	587.87
8.25833	640.516	580.876
8.26667	634.229	573.866
8.275	627.403	566.498
8.28333	619.587	558.938
8.29167	611.605	551.571
8.3	603.622	544.066
8.30833	595.639	536.225
8.31667	587.766	528.341
8.325	579.876	520.661
8.33333	571.989	513.001
8.34167	564.142	505.378
8.35	556.387	497.974
8.35833	548.663	490.436
8.36667	541.064	482.82
8.375	533.564	475.199
8.38333	526.144	467.753
8.39167	518.857	460.225
8.4	511.639	453.066
8.40833	504.48	446
8.41667	497.379	438.994
8.425	490.287	431.937
8.43333	483.221	424.936
8.44167	476.097	417.952
8.45	468.997	410.988
8.45833	461.881	404.264
8.46667	454.783	397.969
8.475	447.557	391.693
8.48333	440.473	385.531
8.49167	433.447	379.461
8.5	426.431	373.548
8.50833	419.477	367.272
8.51667	412.749	361.336
8.525	406.118	355.484
8.53333	399.567	349.766
8.54167	393.157	343.954
8.55	387.054	338.357
8.55833	381.096	332.698
8.56667	375.354	327.251
8.575	369.875	322.059
8.58333	364.658	316.792
8.59167	359.593	311.681
8.6	354.726	306.697
8.60833	350.031	301.778
8.61667	345.597	296.794
8.625	341.298	292.078
8.63333	337.123	287.338
8.64167	332.982	282.626
8.65	329.007	277.979
8.65833	324.935	273.424
8.66667	320.869	268.92
8.675	316.806	264.563
8.68333	312.769	260.427
8.69167	308.677	256.349
8.7	304.572	252.317
8.70833	300.471	248.347
8.71667	296.383	244.493
8.725	292.281	240.526
8.73333	288.228	236.573
8.74167	284.104	232.762
8.75	279.948	229.006
8.75833	275.897	225.455
8.76667	271.834	221.902
8.775	267.801	218.55
8.78333	263.847	215.055
8.79167	260.052	211.808
8.8	256.252	208.43
8.80833	252.593	205.17
8.81667	248.997	202.032
8.825	245.549	198.992
8.83333	242.076	195.845
8.84167	238.833	192.782
8.85	235.645	189.811
8.85833	232.52	186.822
8.86667	229.472	183.919
8.875	226.585	181.305
8.88333	223.604	178.583
8.89167	220.707	175.987
8.9	217.834	173.341
8.90833	214.949	170.828
8.91667	212.089	168.163
8.925	209.301	165.644
8.93333	206.467	163.22
8.94167	203.69	160.766
8.95	201.009	158.394
8.95833	198.437	156.032
8.96667	195.957	153.733
8.975	193.621	151.618
8.98333	191.546	149.51
8.99167	189.674	147.426
9	188.045	145.235
9.00833	186.756	143.138
9.01667	185.861	140.935
9.025	185.319	138.967
9.03333	185.31	136.973
9.04167	185.881	135.076
9.05	187.09	133.266
9.05833	189.015	131.539
9.06667	191.775	129.579
9.075	195.375	127.789
9.08333	199.784	125.962
9.09167	204.92	124.119
9.1	210.738	122.344
9.10833	217.074	120.779
9.11667	223.736	119.165
9.125	230.543	117.576
9.13333	237.424	115.927
9.14167	244.209	114.29
9.15	250.832	112.749
9.15833	257.298	111.129
9.16667	263.764	109.626
9.175	270.249	108.417
9.18333	277.052	107.107
9.19167	284.475	105.71
9.2	292.859	104.351
9.20833	302.47	103.005
9.21667	313.895	101.621
9.225	327.64	100.267
9.23333	344.224	98.9062
9.24167	360.107	97.6154
9.25	378.237	96.3962
9.25833	402.72	95.1082
9.26667	434.709	93.8699
9.275	475.242	92.7255
9.28333	524.919	91.6383
9.29167	577.415	90.5463
9.3	628.615	89.4606
9.30833	685.639	88.371
9.31667	746.771	87.2603
9.325	807.561	86.1988
9.33333	853.056	85.0737
9.34167	890.434	84.0405
9.35	917.01	83.077
9.35833	935.033	82.0747
9.36667	942.046	80.9822
9.375	940.756	79.9716
9.38333	931.573	78.9401
9.39167	914.575	77.9575
9.4	887.465	76.9705
9.40833	853.185	76.1667
9.41667	813.856	75.3355
9.425	771.309	74.5615
9.43333	727.195	73.705
9.44167	683.142	72.8673
9.45	632.913	71.9595
9.45833	573.792	71.0881
9.46667	508.509	70.2256
9.475	447.914	69.4674
9.48333	394.018	68.7245
9.49167	346.734	67.9901
9.5	305.863	67.2346
9.50833	271.065	66.5486
9.51667	241.605	65.8032
9.525	216.862	65.1035
9.53333	196.2	64.3608
9.54167	179.063	63.6855
9.55	164.814	63.006
9.55833	153.037	62.2222
9.56667	143.249	61.5981
9.575	135.14	60.9857
9.58333	128.445	60.426
9.59167	122.832	59.866
9.6	118.087	59.3403
9.60833	114.101	58.6221
9.61667	110.791	57.9691
9.625	107.904	57.2971
9.63333	105.452	56.6205
9.64167	103.373	56.0105
9.65	101.556	55.5006
9.65833	99.9156	54.9492
9.66667	98.4783	54.3219
9.675	97.1572	53.767
9.68333	95.8019	53.1632
9.69167	94.5009	52.6699
9.7	93.1826	52.1699
9.70833	91.8823	51.5917
9.71667	90.5299	51.0472
9.725	89.2579	50.5081
9.73333	87.9602	49.9156
9.74167	86.6887	49.3392
9.75	85.4121	48.888
9.75833	84.221	48.4461
9.76667	83.0591	47.9916
9.775	81.9962	47.5669
9.78333	80.9819	47.0614
9.79167	80.0938	46.5331
9.8	79.2619	45.9641
9.80833	78.4641	45.5201
9.81667	77.7828	44.997
9.825	77.18	44.5959
9.83333	76.5755	44.3202
9.84167	76.0173	43.9692
9.85	75.5768	43.5284
9.85833	75.2403	43.1615
9.86667	74.9953	42.7863
9.875	74.8749	42.347
9.88333	74.8791	41.9474
9.89167	75.0509	41.5328
9.9	75.3363	41.191
9.90833	75.7283	40.89
9.91667	76.2105	40.5073
9.925	76.794	40.122
9.93333	77.3298	39.7831
9.94167	77.8254	39.4231
9.95	78.2007	38.9704
9.95833	78.4464	38.6405
9.96667	78.4911	38.3317
9.975	78.3995	38.0182
9.98333	78.0995	37.6379
9.99167	77.5414	37.2872
10	76.8353	36.9862
10.0083	75.9404	36.6703
10.0167	74.9078	36.3046
10.025	73.7571	36.0444
10.0333	72.5632	35.7863
10.0417	71.3924	35.4138
10.05	70.2393	35.094
10.0583	69.0918	34.8049
10.0667	67.994	34.47
10.075	66.94	34.1967
10.0833	65.8997	33.8954
10.0917	64.9492	33.5971
10.1	64.0809	33.3327
10.1083	63.3267	33.0839
10.1167	62.7052	32.7918
10.125	62.2407	32.5266
10.1333	61.8454	32.2795
10.1417	61.6361	32.1135
10.15	61.4827	31.8536
10.1583	61.4786	31.5991
10.1667	61.5598	31.3288
10.175	61.7852	31.0257
10.1833	62.002	30.6878
10.1917	62.283	30.4195
10.2	62.5286	30.2163
10.2083	62.751	30.0306
10.2167	62.9293	29.8432
10.225	62.9962	29.6086
10.2333	63.0031	29.3812
10.2417	62.9197	29.0942
10.25	62.7068	28.8495
10.2583	62.3264	28.6204
10.2667	61.9017	28.3861
10.275	61.4349	28.1498
10.2833	60.9164	27.9689
10.2917	60.4112	27.7781
10.3	59.9236	27.5007
10.3083	59.4567	27.3061
10.3167	59.0086	27.0349
10.325	58.6416	26.7991
10.3333	58.3551	26.5867
10.3417	58.1697	26.4576
10.35	58.1407	26.2755
10.3583	58.1925	26.1468
10.3667	58.3541	25.9003
10.375	58.6178	25.7108
10.3833	58.9829	25.4741
10.3917	59.4081	25.2321
10.4	59.9614	25.0235
10.4083	60.5704	24.8441
10.4167	61.2183	24.6498
10.425	61.8049	24.4495
10.4333	62.3534	24.2764
10.4417	62.7179	24.066
10.45	62.9184	23.8878
10.4583	62.9176	23.6893
10.4667	62.7161	23.554
10.475	62.2474	23.3713
10.4833	61.5228	23.2339
10.4917	60.6189	23.1332
10.5	59.5051	22.963
10.5083	58.2568	22.7818
10.5167	56.9273	22.5696
10.525	55.5822	22.3565
10.5333	54.207	22.1202
10.5417	52.8335	21.9589
10.55	51.5743	21.8284
10.5583	50.3596	21.7617
10.5667	49.2594	21.7336
10.575	48.2655	21.5787
10.5833	47.4008	21.444
10.5917	46.5936	21.2675
10.6	45.9003	21.0541
10.6083	45.2728	20.7528
10.6167	44.7107	20.605
10.625	44.1943	20.484
10.6333	43.7153	20.2903
10.6417	43.2799	20.189
10.65	42.8589	20.1184
10.6583	42.4708	19.9616
10.6667	42.0537	19.8257
10.675	41.679	19.7274
10.6833	41.3318	19.6102
10.6917	40.9965	19.5068
10.7	40.6554	19.4156
10.7083	40.3616	19.2475
10.7167	40.0626	19.131
10.725	39.7573	18.957
10.7333	39.4667	18.8607
10.7417	39.1652	18.7963
10.75	38.8814	18.7233
10.7583	38.5766	18.6104
10.7667	38.2942	18.4456
10.775	38.0112	18.2721
10.7833	37.7978	18.1159
10.7917	37.5714	17.9532
10.8	37.366	17.8522
10.8083	37.1329	17.8316
10.8167	36.8967	17.7926
10.825	36.6323	17.6805
10.8333	36.3914	17.5422
10.8417	36.1797	17.4356
10.85	36.0078	17.2806
10.8583	35.8485	17.1795
10.8667	35.6917	17.0887
10.875	35.5465	17.0177
10.8833	35.3901	16.8902
10.8917	35.2379	16.7876
10.9	35.1495	16.6309
10.9083	35.0739	16.5018
10.9167	34.9592	16.4339
10.925	34.8871	16.4115
10.9333	34.8528	16.2804
10.9417	34.7867	16.1976
10.95	34.7375	16.1257
10.9583	34.7114	16.0441
10.9667	34.6876	15.9398
10.975	34.6805	15.9159
10.9833	34.6439	15.8721
10.9917	34.6247	15.7005
11	34.5869	15.4957
11.0083	34.5588	15.3643
11.0167	34.4829	15.2555
11.025	34.4228	15.1545
11.0333	34.3658	15.0988
11.0417	34.3274	15.1339
11.05	34.311	15.0988
11.0583	34.2966	14.9867
11.0667	34.3167	14.8857
11.075	34.3205	14.8579
11.0833	34.3686	14.7051
11.0917	34.4169	14.5864
11.1	34.4857	14.4458
11.1083	34.5483	14.3436
11.1167	34.6178	14.2503
11.125	34.6739	14.1591
11.1333	34.696	14.036
11.1417	34.7077	13.9877
11.15	34.6872	13.9451
11.1583	34.657	13.9007
11.1667	34.5821	13.8417
11.175	34.4931	13.8173
11.1833	34.3817	13.8047
11.1917	34.244	13.7788
11.2	34.0926	13.7475
11.2083	33.9599	13.6614
11.2167	33.8307	13.5848
11.225	33.6859	13.4706
11.2333	33.5303	13.3064
11.2417	33.4032	13.1658
11.25	33.2417	13.1041
11.2583	33.0654	13.0734
11.2667	32.8765	12.9977
11.275	32.7005	12.9846
11.2833	32.4852	12.9205
11.2917	32.261	12.7912
11.3	32.0151	12.6794
11.3083	31.7917	12.6594
11.3167	31.5805	12.5909
11.325	31.381	12.5262
11.3333	31.1576	12.4559
11.3417	30.9919	12.4222
11.35	30.8463	12.3701
11.3583	30.691	12.2792
11.3667	30.568	12.2014
11.375	30.4601	12.2073
11.3833	30.3633	12.0834
11.3917	30.2939	11.9904
11.4	30.2622	11.9364
11.4083	30.2676	11.9489
11.4167	30.3457	11.8774
11.425	30.4692	11.8896
11.4333	30.605	11.8366
11.4417	30.7849	11.8417
11.45	31.008	11.7958
11.4583	31.2501	11.8256
11.4667	31.494	11.8262
11.475	31.748	11.842
11.4833	32.0011	11.7487
11.4917	32.1941	11.6062
11.5	32.3179	11.4429
11.5083	32.3665	11.397
11.5167	32.3503	11.3001
11.525	32.2383	11.2563
11.5333	32.0813	11.2593
11.5417	31.8702	11.2858
11.55	31.6203	11.1654
11.5583	31.3326	11.1139
11.5667	31.0115	11.0778
11.575	30.6626	11.0093
11.5833	30.3326	10.8758
11.5917	30.0077	10.8412
11.6	29.7078	10.8215
11.6083	29.4351	10.7357
11.6167	29.1918	10.7035
11.625	28.963	10.7113
11.6333	28.7612	10.643
11.6417	28.5966	10.5155
11.65	28.5123	10.4809
11.6583	28.4196	10.4031
11.6667	28.3867	10.3697
11.675	28.3942	10.3837
11.6833	28.4	10.3784
11.6917	28.401	10.2872
11.7	28.4568	10.17
11.7083	28.4937	10.0705
11.7167	28.5363	9.98229
11.725	28.6052	9.94504
11.7333	28.7052	9.95457
11.7417	28.8519	10.0023
11.75	29.0678	9.96828
11.7583	29.3815	9.91106
11.7667	29.7845	9.81569
11.775	30.2582	9.7239
11.7833	30.8416	9.58324
11.7917	31.6074	9.54121
11.8	32.4535	9.48221
11.8083	33.5162	9.45181
11.8167	34.7398	9.42946
11.825	36.1705	9.45747
11.8333	37.7584	9.47058
11.8417	39.5589	9.44555
11.85	41.4953	9.39041
11.8583	43.6006	9.34839
11.8667	45.8339	9.29326
11.875	48.1371	9.23127
11.8833	50.4582	9.18806
11.8917	52.7842	9.18508
11.9	55.0568	9.15378
11.9083	57.2633	9.10103
11.9167	59.3293	9.05514
11.925	61.2229	9.01043
11.9333	62.907	8.96037
11.9417	64.3915	8.92132
11.95	65.5487	8.86887
11.9583	66.4348	8.81821
11.9667	67.0892	8.73744
11.975	67.4841	8.699
11.9833	67.6393	8.66681
11.9917	67.5794	8.69751
12	67.2923	8.699
12.0083	66.8196	8.69542
12.0167	66.1833	8.69304
12.025	65.3676	8.66353
12.0333	64.4243	8.64089
12.0417	63.3587	8.58575
12.05	62.1328	8.54164
12.0583	60.7523	8.46922
12.0667	59.3074	8.46028
12.075	57.7782	8.40396
12.0833	56.1857	8.36462
12.0917	54.5318	8.29607
12.1	52.8886	8.2466
12.1083	51.162	8.16077
12.1167	49.4186	8.13484
12.125	47.7132	8.1566
12.1333	45.9897	8.14587
12.1417	44.295	8.21948
12.15	42.6514	8.21114
12.1583	41.0555	8.18342
12.1667	39.4942	8.07047
12.175	37.9992	8.03411
12.1833	36.5821	7.97004
12.1917	35.2406	7.93248
12.2	33.9906	7.81983
12.2083	32.7879	7.8246
12.2167	31.7129	7.7939
12.225	30.7405	7.81179
12.2333	29.8298	7.80612
12.2417	28.9743	7.82728
12.25	28.2329	7.80225
12.2583	27.519	7.78586
12.2667	26.8728	7.66337
12.275	26.3328	7.57158
12.2833	25.8439	7.51644
12.2917	25.3407	7.43389
12.3	24.9311	7.39813
12.3083	24.5613	7.41512
12.3167	24.2131	7.39515
12.325	23.9111	7.38204
12.3333	23.6609	7.45654
12.3417	23.455	7.49469
12.35	23.2608	7.45446
12.3583	23.0949	7.46191
12.3667	22.9608	7.37756
12.375	22.8943	7.25925
12.3833	22.8117	7.12216
12.3917	22.7616	7.06315
12.4	22.7908	7.02172
12.4083	22.8399	7.00831
12.4167	22.9112	6.99967
12.425	23.0552	7.00235
12.4333	23.2456	6.98298
12.4417	23.4531	6.91503
12.45	23.7223	6.90162
12.4583	24.0509	6.94513
12.4667	24.4751	6.95229
12.475	25.0083	6.90401
12.4833	25.6304	6.87093
12.4917	26.3618	6.91026
12.5	27.2394	6.82503
12.5083	28.2597	6.74546
12.5167	29.3461	6.73324
12.525	30.5663	6.72847
12.5333	31.965	6.63757
12.5417	33.4982	6.61552
12.55	35.143	6.61761
12.5583	36.9932	6.59704
12.5667	38.9298	6.55174
12.575	40.9168	6.54995
12.5833	42.9413	6.50406
12.5917	44.9896	6.49869
12.6	46.9964	6.50048
12.6083	48.9593	6.5279
12.6167	50.832	6.54042
12.625	52.5556	6.58244
12.6333	54.1405	6.62804
12.6417	55.5079	6.59376
12.65	56.6685	6.61045
12.6583	57.5695	6.5437
12.6667	58.2445	6.48916
12.675	58.6405	6.41972
12.6833	58.8181	6.42747
12.6917	58.7796	6.38872
12.7	58.5225	6.3771
12.7083	58.0867	6.35028
12.7167	57.4392	6.36339
12.725	56.6217	6.33031
12.7333	55.6653	6.29872
12.7417	54.6048	6.2567
12.75	53.4802	6.33776
12.7583	52.2978	6.30528
12.7667	51.0884	6.26326
12.775	49.8325	6.20365
12.7833	48.6221	6.20216
12.7917	47.4266	6.16252
12.8	46.2782	6.10888
12.8083	45.1739	6.07163
12.8167	44.1425	6.14137
12.825	43.1809	6.11305
12.8333	42.2516	6.08981
12.8417	41.3885	6.07818
12.85	40.6278	6.02663
12.8583	39.9462	5.96821
12.8667	39.329	6.00189
12.875	38.7879	5.9706
12.8833	38.3252	5.96285
12.8917	37.9031	5.99563
12.9	37.5479	5.93901
12.9083	37.2304	5.88745
12.9167	36.9622	5.88477
12.925	36.7341	5.84811
12.9333	36.576	5.75274
12.9417	36.4357	5.76675
12.95	36.3021	5.74529
12.9583	36.1639	5.70118
12.9667	36.0615	5.66274
12.975	35.9581	5.67526
12.9833	35.8636	5.67406
12.9917	35.8158	5.66512
13	35.8329	5.61684
13.0083	35.863	5.53548
13.0167	35.8878	5.49257
13.025	35.9615	5.50747
13.0333	36.0628	5.51343
13.0417	36.1745	5.54293
13.05	36.3509	5.61953
13.0583	36.5315	5.67287
13.0667	36.6489	5.63115
13.075	36.7745	5.61893
13.0833	36.8403	5.56886
13.0917	36.8247	5.45889
13.1	36.7354	5.41568
13.1083	36.6582	5.41508
13.1167	36.4695	5.43147
13.125	36.2087	5.43058
13.1333	35.8976	5.46157
13.1417	35.5703	5.4872
13.15	35.1775	5.45055
13.1583	34.705	5.40227
13.1667	34.2388	5.3525
13.175	33.6931	5.37753
13.1833	33.1172	5.3522
13.1917	32.5489	5.34147
13.2	32.0169	5.30779
13.2083	31.4593	5.32627
13.2167	30.9794	5.26756
13.225	30.533	5.20676
13.2333	30.1322	5.1856
13.2417	29.7704	5.15908
13.25	29.4825	5.12332
13.2583	29.2475	5.12093
13.2667	29.0338	5.18739
13.275	28.858	5.19246
13.2833	28.7071	5.17964
13.2917	28.5762	5.16951
13.3	28.4356	5.13315
13.3083	28.324	5.03927
13.3167	28.1826	4.98861
13.325	28.0278	4.99129
13.3333	27.8397	4.98503
13.3417	27.6568	4.97609
13.35	27.4306	5.06133
13.3583	27.19	5.06818
13.3667	26.9318	5.05984
13.375	26.6505	5.03391
13.3833	26.354	5.01394
13.3917	26.079	4.95076
13.4	25.7961	4.94123
13.4083	25.4969	4.94152
13.4167	25.2661	4.94808
13.425	25.009	4.96239
13.4333	24.7429	4.95941
13.4417	24.5031	4.96566
13.45	24.3204	4.95642
13.4583	24.1302	4.96983
13.4667	23.9955	4.9755
13.475	23.8982	4.96626
13.4833	23.8178	4.95732
13.4917	23.7262	4.94093
13.5	23.6348	4.87119
13.5083	23.5521	4.8241
13.5167	23.4886	4.78119
13.525	23.4176	4.75079
13.5333	23.387	4.69893
13.5417	23.3987	4.70519
13.55	23.4109	4.68671
13.5583	23.4167	4.72635
13.5667	23.4742	4.72963
13.575	23.5006	4.74066
13.5833	23.5074	4.78476
13.5917	23.5168	4.75317
13.6	23.5508	4.69536
13.6083	23.5599	4.64946
13.6167	23.5783	4.63337
13.625	23.6208	4.56393
13.6333	23.6883	4.58151
13.6417	23.7016	4.57764
13.65	23.6822	4.54038
13.6583	23.6675	4.57853
13.6667	23.6137	4.65512
13.675	23.5099	4.61847
13.6833	23.3799	4.62622
13.6917	23.2489	4.66973
13.7	23.0951	4.62264
13.7083	22.8894	4.53472
13.7167	22.6777	4.55767
13.725	22.4583	4.56005
13.7333	22.2608	4.46975
13.7417	22.0207	4.48257
13.75	21.8309	4.51386
13.7583	21.6376	4.53711
13.7667	21.5192	4.5377
13.775	21.431	4.61787
13.7833	21.3926	4.6134
13.7917	21.4464	4.5529
13.8	21.5591	4.4772
13.8083	21.7502	4.38541
13.8167	22.061	4.31269
13.825	22.5624	4.27991
13.8333	23.1567	4.25369
13.8417	23.9452	4.24862
13.85	24.9455	4.29124
13.8583	26.1595	4.2966
13.8667	27.5989	4.31329
13.875	29.3176	4.32432
13.8833	31.3588	4.34965
13.8917	33.7164	4.33505
13.9	36.3988	4.36395
13.9083	39.4539	4.26352
13.9167	42.8964	4.22358
13.925	46.6537	4.20898
13.9333	50.6668	4.23312
13.9417	54.887	4.14789
13.95	59.1898	4.15355
13.9583	63.3822	4.19229
13.9667	67.3938	4.16517
13.975	71.0735	4.04835
13.9833	74.2464	4.06027
13.9917	76.7902	4.15951
14	78.6087	4.10736
14.0083	79.5949	4.12673
14.0167	79.723	4.16577
14.025	78.9998	4.16428
14.0333	77.4891	4.07547
14.0417	75.2662	4.05163
14.05	72.4073	3.99977
14.0583	69.0343	3.9652
14.0667	65.3319	3.93361
14.075	61.3745	3.87311
14.0833	57.3009	3.85433
14.0917	53.26	3.87818
14.1	49.3257	3.92824
14.1083	45.6011	3.95179
14.1167	42.0823	3.9801
14.125	38.8419	3.97325
14.1333	35.935	3.94851
14.1417	33.376	3.87937
14.15	31.1373	3.90291
14.1583	29.2343	3.90351
14.1667	27.6605	3.94165
14.175	26.3797	3.92169
14.1833	25.3676	3.92497
14.1917	24.5783	3.86596
14.2	24.0436	3.87639
14.2083	23.7192	3.93361
14.2167	23.625	3.97325
14.225	23.6863	4.00215
14.2333	23.9121	3.99858
14.2417	24.2909	3.97891
14.25	24.8256	3.9643
14.2583	25.4066	3.88175
14.2667	26.0454	3.83407
14.275	26.767	3.85553
14.2833	27.493	3.85135
14.2917	28.1524	3.75778
14.3	28.8094	3.71784
14.3083	29.3764	3.70085
14.3167	29.8084	3.64542
14.325	30.0948	3.67552
14.3333	30.2558	3.69579
14.3417	30.2608	3.80278
14.35	30.094	3.77685
14.3583	29.7913	3.77268
14.3667	29.3385	3.7092
14.375	28.7485	3.74496
14.3833	28.0117	3.68953
14.3917	27.2143	3.64929
14.4	26.4145	3.66837
14.4083	25.5902	3.6931
14.4167	24.7386	3.75331
14.425	23.9127	3.81082
14.4333	23.1963	3.8746
14.4417	22.4743	3.91364
14.45	21.8232	3.89844
14.4583	21.2709	3.84182
14.4667	20.8238	3.78966
14.475	20.4262	3.77834
14.4833	20.1101	3.76672
14.4917	19.9064	3.78639
14.5	19.8185	3.7697
14.5083	19.7914	3.7396
14.5167	19.8545	3.71307
14.525	20.0658	3.69191
14.5333	20.328	3.63678
14.5417	20.6771	3.50803
14.55	21.1659	3.48598
14.5583	21.7884	3.47287
14.5667	22.5013	3.49075
14.575	23.3682	3.48926
14.5833	24.3817	3.56019
14.5917	25.5019	3.55363
14.6	26.7339	3.5724
14.6083	28.0395	3.53873
14.6167	29.469	3.51369
14.625	30.9432	3.49999
14.6333	32.4565	3.52949
14.6417	33.985	3.48538
14.65	35.4631	3.47078
14.6583	36.8185	3.4827
14.6667	38.0364	3.46541
14.675	39.0279	3.43919
14.6833	39.7791	3.47793
14.6917	40.2736	3.45737
14.7	40.4528	3.44455
14.7083	40.3481	3.49283
14.7167	40.0179	3.54618
14.725	39.474	3.51399
14.7333	38.7029	3.51161
14.7417	37.7986	3.54111
14.75	36.7756	3.52114
14.7583	35.6425	3.42846
14.7667	34.4149	3.41863
14.775	33.1779	3.43084
14.7833	31.9948	3.46839
14.7917	30.7895	3.43263
14.8	29.6719	3.45707
14.8083	28.6103	3.44575
14.8167	27.6578	3.45647
14.825	26.7626	3.44127
14.8333	25.9739	3.41386
14.8417	25.2253	3.43829
14.85	24.5058	3.48717
14.8583	23.8235	3.52591
14.8667	23.1801	3.49909
14.875	22.5454	3.483
14.8833	21.9464	3.43323
14.8917	21.462	3.39597
14.9	20.9822	3.35276
14.9083	20.528	3.27468
14.9167	20.1163	3.29673
14.925	19.7486	3.3167
14.9333	19.3841	3.32683
14.9417	19.0596	3.27677
14.95	18.7516	3.29018
14.9583	18.4981	3.25888
14.9667	18.2979	3.28749
14.975	18.1485	3.28153
14.9833	18.0408	3.30746
14.9917	17.9875	3.40491
15	17.9487	3.47883
15.0083	17.9431	3.44694
15.0167	17.9424	3.38376
15.025	17.9439	3.37958
15.0333	17.9519	3.28869
15.0417	17.9664	3.20226
15.05	17.9697	3.1659
15.0583	17.91	3.17097
15.0667	17.8536	3.15607
15.075	17.8041	3.14981
15.0833	17.7758	3.21388
15.0917	17.7087	3.23504
15.1	17.6674	3.21776
15.1083	17.6245	3.22253
15.1167	17.548	3.25918
15.125	17.4239	3.23713
15.1333	17.2983	3.20911
15.1417	17.1896	3.25263
15.15	17.0901	3.27438
15.1583	16.9718	3.2115
15.1667	16.8714	3.22074
15.175	16.7822	3.24309
15.1833	16.6918	3.22104
15.1917	16.6029	3.23474
15.2	16.519	3.24786
15.2083	16.4644	3.21776
15.2167	16.4122	3.18527
15.225	16.3712	3.18855
15.2333	16.3393	3.14444
15.2417	16.3251	3.15249
15.25	16.2896	3.12716
15.2583	16.2713	3.09914
15.2667	16.2726	3.10898
15.275	16.3046	3.12
15.2833	16.3084	3.09855
15.2917	16.3165	3.10361
15.3	16.3501	3.09497
15.3083	16.3788	3.08216
15.3167	16.4109	3.06666
15.325	16.4855	3.00556
15.3333	16.6018	2.99394
15.3417	16.7241	3.02225
15.35	16.8549	3.01451
15.3583	17.0018	3.03626
15.3667	17.1859	3.10302
15.375	17.3973	3.11881
15.3833	17.6726	3.06964
15.3917	18.0096	3.10928
15.4	18.3747	3.05593
15.4083	18.7703	3.02672
15.4167	19.2259	3.0461
15.425	19.7628	3.0908
15.4333	20.3654	3.06606
15.4417	21.0267	3.03179
15.45	21.7769	3.02076
15.4583	22.615	3.01838
15.4667	23.4732	3.0154
15.475	24.3723	2.9698
15.4833	25.3277	2.93821
15.4917	26.3068	2.93225
15.5	27.2803	2.85953
15.5083	28.2176	2.78085
15.5167	29.15	2.81423
15.525	30.0393	2.82437
15.5333	30.855	2.83122
15.5417	31.568	2.86967
15.55	32.2074	2.88933
15.5583	32.7099	2.84612
15.5667	33.0697	2.8342
15.575	33.2778	2.85208
15.5833	33.3462	2.90483
15.5917	33.2951	2.96176
15.6	33.0988	3.00348
15.6083	32.809	2.98917
15.6167	32.3942	2.97844
15.625	31.8869	2.93791
15.6333	31.2926	2.92778
15.6417	30.6346	2.89202
15.65	29.8972	2.92748
15.6583	29.088	2.94864
15.6667	28.2785	2.97308
15.675	27.439	2.95013
15.6833	26.5875	3.02047
15.6917	25.7806	3.03954
15.7	25.0353	3.02285
15.7083	24.306	3.02136
15.7167	23.6042	3.00974
15.725	22.9651	2.97993
15.7333	22.3983	2.95878
15.7417	21.8645	2.93374
15.75	21.3767	2.89023
15.7583	20.9861	2.90155
15.7667	20.6127	2.82079
15.775	20.267	2.73585
15.7833	19.9925	2.7284
15.7917	19.8094	2.68847
15.8	19.6267	2.6688
15.8083	19.5337	2.71827
15.8167	19.4731	2.83152
15.825	19.4305	2.85149
15.8333	19.4114	2.9248
15.8417	19.4321	2.89649
15.85	19.4753	2.90424
15.8583	19.5517	2.85059
15.8667	19.6627	2.85238
15.875	19.7731	2.88933
15.8833	19.8913	2.94745
15.8917	20.0181	2.93315
15.9	20.1167	2.93553
15.9083	20.2363	2.91377
15.9167	20.321	2.90453
15.925	20.3849	2.87801
15.9333	20.3991	2.85685
15.9417	20.3837	2.86192
15.95	20.299	2.84284
15.9583	20.1815	2.79009
15.9667	20.0411	2.79725
15.975	19.8584	2.79874
15.9833	19.656	2.85357
15.9917	19.4514	2.99305
16	19.2284	3.0753
16.0083	18.9758	3.14981
16.0167	18.7175	3.25888
16.025	18.453	3.35991
16.0333	18.1819	3.34084
16.0417	17.9118	3.33935
16.05	17.6715	3.36528
16.0583	17.4393	3.38376
16.0667	17.226	3.38972
16.075	17.0094	3.47823
16.0833	16.8028	3.59982
16.0917	16.6045	3.66777
16.1	16.4397	3.75211
16.1083	16.303	3.77595
16.1167	16.1796	3.77029
16.125	16.098	3.80248
16.1333	16.0403	3.83377
16.1417	15.9826	3.73751
16.15	15.9147	3.71814
16.1583	15.8758	3.69847
16.1667	15.8462	3.63141
16.175	15.8137	3.54856
16.1833	15.7658	3.60489
16.1917	15.7503	3.65138
16.2	15.7526	3.63827
16.2083	15.772	3.65347
16.2167	15.7929	3.65108
16.225	15.8496	3.59565
16.2333	15.9347	3.52234
16.2417	16.0511	3.50803
16.25	16.1694	3.44992
16.2583	16.3381	3.41177
16.2667	16.5525	3.41266
16.275	16.7911	3.40193
16.2833	17.0482	3.37005
16.2917	17.3721	3.39478
16.3	17.7474	3.3471
16.3083	18.1684	3.26097
16.3167	18.5972	3.23087
16.325	19.0501	3.19541
16.3333	19.5326	3.17305
16.3417	20.0177	3.15398
16.35	20.496	3.17156
16.3583	20.9641	3.1355
16.3667	21.4276	3.09139
16.375	21.8246	3.03447
16.3833	22.1749	3.01749
16.3917	22.4152	3.04937
16.4	22.5578	3.0461
16.4083	22.6197	3.02821
16.4167	22.5692	2.98947
16.425	22.4294	2.98798
16.4333	22.2077	2.93732
16.4417	21.959	2.91556
16.45	21.5967	2.90543
16.4583	21.2002	2.9543
16.4667	20.7107	2.94596
16.475	20.2075	2.91705
16.4833	19.6698	2.88844
16.4917	19.1385	2.90006
16.5	18.6575	2.8348
16.5083	18.159	2.80768
16.5167	17.6735	2.79337
16.525	17.2329	2.74688
16.5333	16.8227	2.6983
16.5417	16.4418	2.70039
16.55	16.1132	2.6986
16.5583	15.8171	2.65092
16.5667	15.547	2.69532
16.575	15.3258	2.69115
16.5833	15.0922	2.70516
16.5917	14.9184	2.69383
16.6	14.8284	2.71112
16.6083	14.727	2.66165
16.6167	14.6381	2.63751
16.625	14.5885	2.60264
16.6333	14.5153	2.63423
16.6417	14.4486	2.68579
16.65	14.4009	2.70397
[truncated: 3,402 more rows]

## Sheet: Figure C
X [nm]	220	230	240	250	260	270	280	290	300	310	320	330	340	350	360	370	380	390	400	410	420	430	440	450	460	470	480	490	500
220	-0.349678	-0.0497568	-0.0710313	-0.11183	0.0134429	-0.060184	0.040029	-0.0284051	0.0854591	0.0852347	-0.0138981	0.0545663	0.0187387	0.130108	0.0405507	-0.0438275	-0.0794696	0.0234178	-0.0665994	0.25296	-0.0273357	-0.00102092	-0.114565	-0.013546	-0.12211	-0.0361237	0.0131206	-0.0412072	0.0483669
221	-0.351779	-0.178981	0.076728	0.0279153	-0.0606111	-0.0334785	-0.0708542	0.0455677	0.145805	-0.0227678	-0.0150018	0.0394037	0.084573	0.0831047	0.0236663	-0.0178806	-0.0181243	-0.047844	0.0115393	0.0450707	0.00350284	-0.0577762	-0.0908772	-0.0964467	0.00366951	0.0951999	0.109411	0.0753087	0.0619683
222	-0.362266	-0.242772	0.0648201	-0.0118547	-0.0864154	-0.0552552	-0.0384427	0.0687583	-0.00597501	-0.00063628	0.0755803	-0.0373762	0.0888558	0.0118849	-0.0760472	-0.102966	0.04906	0.0414024	0.00955046	-0.0223723	0.0511056	-0.0420739	-0.145215	-0.164794	-0.038418	-0.10448	-0.0348543	-0.0390025	0.0110285
223	-0.351416	-0.267402	-0.0933448	-0.0381615	0.021621	-0.0143547	-0.104449	0.0297401	-0.0341715	-0.0281492	0.0639699	-0.0502363	0.00895229	-4.44551e-06	-0.0139754	-0.0750397	-0.0111745	0.110175	-0.0558432	0.0320269	0.108393	-0.135078	0.0200548	-0.203033	-0.0814573	0.0262416	-0.0655508	0.00333784	0.0822322
224	-0.34901	-0.273309	0.0847304	0.0111717	0.00237157	-0.121656	0.00336407	-0.0373501	-0.170824	0.208044	0.0467717	-0.0117676	-0.153525	0.0658865	-0.137436	0.0101723	-0.0696925	0.0616349	-0.0224331	-0.00834066	-0.0419032	0.0748292	-0.135087	-0.21132	-0.0526501	0.0422271	0.0148721	-0.198549	-0.00707215
225	-0.348748	-0.286319	-0.00234032	0.0551467	-0.0208839	0.0439926	0.0698736	0.00514183	0.0243814	0.13789	0.0583886	-0.0172353	-0.13744	-0.0737575	0.0320025	-0.0142971	-0.0156946	-0.0180593	-0.00548065	0.0986147	-0.0111766	0.0813041	-0.140039	-0.0784811	-0.00945448	0.0539057	-0.00261044	-0.0505297	-0.0185426
226	-0.346167	-0.296253	-0.105876	0.0768448	-0.0147086	-0.0214229	-0.0541253	-0.0556959	0.04467	0.0720625	0.0774437	0.0389545	0.0360019	0.0507738	0.05288	0.0778747	-0.135362	0.114956	0.0254767	-0.0143271	0.037933	0.0422073	-0.109461	-0.230341	-0.18672	0.0929409	0.0182834	-0.0034981	0.0201301
227	-0.329703	-0.30193	0.11265	-0.00336822	-0.060702	-0.156272	0.0683118	0.072825	0.0879891	-0.0137127	0.0178068	-0.0139318	-0.0551844	-0.0238389	-0.0206844	0.0523094	0.0170646	-0.0224056	-0.00980068	0.0349682	-0.0886585	0.0789474	0.0348622	-0.160321	-0.148874	0.0644667	0.0389895	-0.0567049	0.178305
228	-0.321643	-0.30632	0.048077	0.0177126	-0.0352519	0.0787701	0.0517585	0.095935	-0.077629	0.0191143	0.0849728	-0.0404425	0.0201887	0.064558	0.116182	0.0141487	0.0115037	-0.00774997	0.0813316	-0.107419	-0.106312	-0.0424833	0.056337	-0.166154	-0.131376	-0.0480335	-0.0850294	-0.150801	-0.092034
229	-0.169935	-0.31349	-0.0294724	0.0342713	-0.0164286	0.0442857	0.0909381	-0.0425448	0.0658386	0.0149827	0.101651	0.11597	-0.00862698	0.00114216	0.00963224	0.0731118	0.159365	0.0739395	0.0139026	-0.0200669	0.118947	-0.00810854	-0.0710502	-0.0320835	-0.276808	-0.0153019	0.0786366	0.014257	0.0281511
230	-0.0622535	-0.319478	-0.124524	0.0195683	-0.0384069	0.00939196	0.0468792	0.0612461	-0.0142305	0.0664654	0.117284	0.10659	0.00650446	-0.145371	-0.0762489	0.0545735	0.000118856	-0.0322448	0.0246889	-0.168211	-0.00142636	-0.0899883	0.0750941	-0.0721619	-0.193031	-0.11296	0.0911129	0.0206381	-0.0227594
231	-0.149647	-0.322489	-0.233662	0.0716528	-0.107494	0.0847332	-0.107426	-0.0217288	0.143504	0.0336598	-0.0795171	0.0675495	0.0195852	0.147046	-0.0278986	0.0817326	0.0631134	-0.0438002	0.0547359	-0.022649	0.0990405	0.108666	0.00723046	-0.0387269	-0.224468	-0.13649	-0.0642924	0.0592423	-0.0639227
232	-0.140632	-0.324795	-0.245727	-0.00269593	-0.016946	-0.0155449	0.0397326	-0.114738	0.0507299	0.0619876	0.105922	-0.0121315	-0.168515	-0.0245216	-0.0509125	0.0461102	0.185473	-0.089524	0.089497	-0.0564214	-0.0740265	0.0628965	-0.153143	-0.0420765	-0.263216	-0.202322	-0.0543062	0.0177481	0.00548008
233	-0.209349	-0.327374	-0.24781	-0.119264	0.0296549	-0.0254422	0.0698026	-0.0242437	0.057293	-0.0814164	-0.0139762	0.0315245	0.10128	-0.0858436	-0.0022605	-0.0618091	0.0349224	-0.0454041	0.0966591	0.0183712	0.0224081	0.0262116	0.0155283	-0.0797858	-0.112606	-0.204813	-0.111953	-0.0249143	-0.0679704
234	-0.30072	-0.329148	-0.269348	-0.127057	-0.00118953	-0.00393433	-0.0612175	-0.0672958	0.100498	0.116984	-0.0305227	-0.00772195	0.0923217	-0.0527846	-0.0214277	-0.00799575	0.0279771	0.0299251	-0.0574433	-0.0877103	0.117487	0.0521028	0.0263475	0.0436692	-0.0487767	-0.259082	-0.0898485	0.0162976	0.0970567
235	-0.297676	-0.326727	-0.277557	-0.13695	-0.0707011	-0.0510592	0.119908	0.054579	0.00335571	-0.01735	0.0437446	0.103431	-0.0405042	0.0724869	-0.0058881	0.0749136	-0.0352625	0.116392	-0.00506647	-0.0233353	-0.0838373	-0.0585417	-0.048076	0.130064	-0.103676	-0.27843	-0.091743	-0.00832069	-0.0318338
236	-0.316189	-0.315389	-0.282399	0.0307167	0.0381989	0.0252715	-0.0324813	-0.0647017	-0.0396472	0.0140694	-0.012215	-0.0764462	-0.0827694	-0.0874973	-0.0691918	0.0476437	-0.0511072	0.124188	0.0548306	-0.0318604	0.0389378	0.103	-0.128452	0.0771033	-0.0279814	-0.268837	-0.128494	0.179649	0.0371669
237	-0.28737	-0.31402	-0.291665	-0.0932856	0.0108091	0.0423844	0.0377023	0.0374714	-0.0407715	0.0303594	0.122481	-0.0272374	0.128691	0.0527462	0.0467248	-0.000156233	-0.0378955	-0.148049	0.0343271	-0.0874861	-0.0838602	0.0551545	-0.0131754	-0.0966171	-0.00354142	-0.195416	-0.238745	-0.0472258	-0.000819694
238	-0.325454	-0.271783	-0.297311	-0.0803254	0.135999	-0.0722199	-0.129487	-0.0993462	-0.0645516	0.0207033	0.0458436	0.0138768	-0.0760593	0.0299738	-0.0506177	-0.0314321	0.0488981	0.00865926	-0.0269575	-0.0373933	0.0694647	0.0513285	0.079394	-0.073781	-0.109682	-0.19656	-0.27384	-0.0207284	-0.0853524
239	-0.298032	-0.249371	-0.304622	-0.0977491	-0.0443757	-0.00892448	-0.0285676	0.166459	-0.0338723	0.013292	-0.050545	-0.0183566	0.0437931	-0.0187545	0.0129806	0.00289042	0.113575	-0.0168939	-0.121101	0.0702205	-0.0720133	-0.0515809	-0.0340493	0.00709978	-0.0527199	-0.181345	-0.274821	-0.098914	-0.0545465
240	-0.301718	-0.0792309	-0.307759	-0.18277	0.00739984	-0.107107	-0.0496551	0.0911953	0.039304	-0.0148326	0.140573	0.0652603	0.0236665	0.0362943	0.0170303	-0.0320416	-0.0883557	0.0528627	-0.129676	-0.0541569	0.0280361	0.0561191	-0.0632798	-0.112546	-0.0396428	0.00148261	-0.291815	-0.201125	0.0170711
241	-0.241393	-0.180311	-0.311996	-0.269248	-0.197068	-0.0421938	-0.000520681	0.00333753	0.0279372	0.0964832	0.0327825	0.171348	0.0434484	0.0678835	0.0242115	0.0836611	0.140711	0.0122129	-0.141677	-0.0682315	0.0912327	-0.0600995	0.144935	-0.0299765	-0.0934013	-0.075387	-0.302099	-0.251895	0.0944509
242	-0.207595	-0.205291	-0.314505	-0.304797	-0.134481	-0.0329145	-0.040121	0.0243411	-0.000658931	0.00735344	-0.103105	0.098047	0.0163966	0.0544898	-0.062259	0.0644122	0.0496034	-0.0811276	-0.0897076	0.172531	0.00675188	0.0216704	-0.0247013	-0.15894	-0.201687	-0.147325	-0.308533	-0.284821	-0.0603567
243	-0.0846866	-0.290596	-0.315882	-0.317225	0.0219196	-0.0121633	-0.0291522	-0.0328755	0.0450385	0.0081591	0.0547778	0.15894	0.0130347	-0.0538111	-0.0208214	4.3167e-05	-0.0766943	0.0440945	0.0811251	0.0671853	0.0585855	0.101505	-0.094421	-0.00544485	-0.121462	0.018207	-0.328725	-0.31596	-0.0652013
244	-0.238773	-0.318728	-0.319182	-0.327963	-0.120619	0.0298176	-0.0711263	0.0219745	-0.0312603	0.00861345	0.128168	-0.0809305	0.0893548	-0.0537603	-0.0640253	-0.0722001	-0.0255574	0.108202	0.0279944	-0.102499	-0.0140035	0.029988	-0.0127136	0.00947301	-0.13183	-0.0102183	-0.178866	-0.324505	-0.161435
245	-0.205058	-0.358015	-0.31761	-0.337479	-0.00816979	0.132003	0.0328137	-0.0980588	0.00924491	-0.0264328	0.139481	-0.0576385	-0.160924	0.0211769	0.0627702	-0.0241572	0.0421547	0.014461	0.0195932	0.0253135	-0.0947629	0.0646837	-0.0727111	0.0291651	-0.00610871	0.0375959	-0.118084	-0.321328	-0.228069
246	-0.0483278	-0.336969	-0.318177	-0.34136	-0.0315752	-0.106012	-0.0923792	0.0680043	0.119165	0.050477	-0.0389778	-0.0454522	0.0501604	-0.0577753	-0.0149204	0.105932	-0.0311277	0.110801	-0.00788706	-0.0448273	-0.0636929	-0.0428792	-0.0142987	-0.0199917	-0.0964745	-0.134183	-0.137116	-0.324628	-0.292032
247	-0.19566	-0.365159	-0.319035	-0.349034	-0.0576987	0.00116381	0.0604119	0.124255	0.0395216	0.118629	0.0448042	0.0209833	0.0425162	-0.0432045	-0.0380442	-0.035463	-0.0908065	0.0484053	-0.114773	0.0304593	0.0995529	0.0607783	-0.0212866	0.0562033	-0.0884886	0.0730947	-0.0493138	-0.33516	-0.329564
248	0.00724811	-0.40926	-0.305822	-0.354004	-0.0944728	-0.0239506	0.0653767	-0.0720157	0.0347207	0.156161	0.0872624	0.109569	0.107192	-0.00425922	0.104621	-0.0212536	0.072002	-0.019793	0.0932727	-0.111229	0.0746747	0.122032	0.045532	0.0313251	-0.0573494	0.00228896	-0.0258233	-0.339586	-0.324709
249	-0.0886138	-0.382032	-0.262173	-0.353404	-0.0301613	0.0603681	-0.0658344	0.0354256	0.126953	0.0380605	-0.0574788	-0.0639312	0.101603	-0.00568582	-0.0740264	-0.0124876	0.104115	-0.107947	-0.0119718	0.147294	0.0958412	-0.0199828	-0.107522	0.0285661	0.00130115	0.0485782	0.0270434	-0.277524	-0.334445
250	-0.0362223	-0.388871	-0.32474	-0.354863	-0.179896	0.0426359	-0.0954244	-0.123964	-0.0197556	0.0160193	0.0144574	-0.00481047	-0.0500275	0.0295585	-0.0253052	-0.00571948	-0.0526429	-0.0956624	-0.0125348	0.0722404	-0.11885	0.0061609	0.0339273	-0.0287081	-0.0693777	0.0302945	-0.0705728	-0.126931	-0.336578
251	-0.169645	-0.35498	-0.0664884	-0.358132	-0.290748	-0.112461	-0.0588211	0.0288377	0.0117971	-0.00673005	0.0284545	0.0665799	-0.0404827	-0.156415	0.051742	0.0328236	-0.0215082	0.0466697	0.0241758	0.0687651	0.0402906	-0.0318914	0.0771478	-0.0236229	0.0264963	-0.000302523	-0.0448296	-0.0639652	-0.342168
252	-0.0381394	-0.360201	-0.149111	-0.356228	-0.335546	0.020608	-0.00631757	0.0347618	0.0507155	0.0240285	0.0355908	0.0381154	-0.0278929	-0.0165406	0.00762089	-0.0425295	0.0157979	0.077895	0.0453208	-0.171305	-0.092822	0.0944927	0.0308622	0.118908	0.0129451	-0.0279102	0.0485358	-0.0993186	-0.337102
253	-0.141659	-0.292047	-0.217092	-0.353071	-0.344928	-0.0500287	-0.0162044	-0.00984809	-0.0605424	0.0181392	-0.0823198	0.0555232	0.0562005	0.0769106	0.0463411	0.0456769	-0.0737984	0.0480921	0.0165686	-0.00187167	0.0357701	-0.032203	0.0395449	0.0139613	0.0595952	-0.0325256	0.144218	0.0342411	-0.315095
254	0.00456209	-0.260149	-0.186144	-0.352125	-0.373851	0.0146092	0.0548937	0.0028503	-0.0540841	0.0257989	0.0718223	0.0503807	-0.0553895	-0.0487816	-0.00384131	-0.0244625	-0.0571507	0.0780671	0.031098	-0.114067	-0.0122667	-0.0597501	-0.0240557	0.102931	0.022851	0.0579936	0.0234163	0.0272312	-0.308611
255	0.0138193	-0.173722	-0.316262	-0.350002	-0.379353	-0.0710435	0.02914	0.0105525	-0.0489038	-0.151799	-0.0551159	0.0468969	0.0339204	-0.000433486	-0.0552715	-0.1147	-0.0273359	0.134385	0.0914391	-0.0723855	-0.0030221	-0.00448109	0.0670286	-0.159942	-0.0554048	-0.0435515	0.0534722	-0.192861	-0.24854
256	-0.0474313	-0.215423	-0.291433	-0.362726	-0.385518	-0.148964	0.0482785	0.000164745	0.0423175	0.0565877	0.0560314	0.0762372	0.0284078	0.0270464	0.0656827	-0.0702492	0.100367	-0.125701	0.083568	0.00423032	-0.0228715	-0.011509	-0.00677952	0.0588314	-0.0272208	-0.0175875	0.00100926	-0.184938	-0.0605406
257	-0.129489	-0.155208	-0.374896	-0.362629	-0.396342	-0.0784727	-0.0366248	-0.0666243	0.00764632	0.0170895	0.0410802	0.129613	8.83265e-05	0.0035802	0.139414	0.00446319	-0.0697439	0.00150214	-0.0318216	-0.11412	0.0454455	-0.112541	0.0620478	-0.208337	-0.044174	-0.0604832	0.049709	0.0556321	0.00567689
258	-0.0818619	-0.090382	-0.384483	-0.338205	-0.40361	-0.0996575	-0.0537009	-0.00476836	0.0924406	-0.0990547	0.0653593	-0.00768804	-0.0252697	-0.0087428	-0.0820862	-0.0975843	0.00405594	0.0178503	-0.0851028	-0.0647628	0.0480568	0.0992453	-0.0550525	0.000319516	-0.0527955	0.0212487	-0.0799743	-0.110608	-0.168797
259	-0.0681065	0.0632203	-0.406015	-0.343526	-0.407975	-0.100627	-0.110829	-0.142974	0.0174059	-0.0250922	-0.0529987	0.0675803	0.0364884	0.0831992	-0.0750836	-0.0185422	-0.0547286	-0.122787	0.0222603	-0.0206358	0.096509	-0.111226	-0.126892	-0.0695172	0.0215357	0.00573052	-0.00137765	0.0154259	-0.0587823
260	-0.140644	-0.0333596	-0.407739	-0.232533	-0.410284	-0.203581	-0.109333	-0.0246737	0.00488967	0.178588	0.0407801	0.0465335	-0.0125682	-0.0629711	0.00602041	0.00376761	-0.0267007	-0.0906346	0.0209914	0.0793159	0.0345443	0.0219621	0.0118918	-0.0437719	-0.00768349	-0.0582995	-0.088263	-0.0592566	0.0219946
261	-0.0829172	-0.0996789	-0.433066	-0.157081	-0.410876	-0.345137	0.0490136	-0.0169595	0.0721754	0.151977	0.0633845	0.0190195	0.0081083	0.0766791	-0.07208	-0.0033993	-0.022362	0.0412423	-0.108532	-0.0842601	-0.0155856	0.0025258	0.00262125	0.0908801	-0.0250465	0.0517808	0.0316979	-0.00921432	-0.00841023
262	-0.109886	0.00543154	-0.403429	-0.201704	-0.409798	-0.35034	-0.107403	-0.029368	0.051698	-0.0807477	-0.0213597	0.000984069	0.00275225	-0.074038	-0.0887203	-0.0324665	0.0354748	-0.0457349	-0.0296593	-0.129938	-0.0174463	-0.0259835	0.0488851	0.0878542	0.0556333	-0.0171593	-0.00189132	-0.0889875	-0.0316012
263	-0.139507	0.0120204	-0.446886	-0.258305	-0.412036	-0.377971	0.0199882	0.00894048	-0.0109208	0.00307808	0.176143	-0.0953026	-0.0105199	-0.0113749	-0.0695362	0.00422176	0.0221147	-0.0566436	-0.00730688	-0.0588368	-0.097791	0.00703182	-0.0509247	0.0355579	0.0642273	-0.0515904	0.0224301	-0.101413	-0.041589
264	-0.191593	-0.104344	-0.433359	-0.211938	-0.408387	-0.389709	0.0597419	0.0935472	-0.0848305	-0.142121	0.163587	-0.0912423	-0.00443003	0.107698	0.0769213	-0.00454646	0.0650515	-0.0215015	-0.0151029	-0.0765812	-0.0865333	0.0657545	-0.0245885	-0.036521	-0.154696	0.0315335	0.0276971	-0.0407858	0.0318808
265	-0.266242	-0.00365417	-0.41522	-0.342446	-0.406326	-0.403338	-0.0533896	0.0399189	-0.102909	0.0246399	0.0418769	-0.000644838	0.00961373	-0.0204948	0.0245556	-0.0659951	0.00636382	0.0151573	0.0943486	0.0397192	0.0367866	0.0280315	0.116986	0.00834364	-0.0219759	-0.0640534	-0.086019	-0.067293	0.0231689
266	-0.253316	-0.0590991	-0.348073	-0.349885	-0.396902	-0.409243	-0.0460149	-0.0288129	-0.0328078	-0.00110242	-0.0327065	-0.0882663	-0.0704358	0.0689654	0.016702	-0.0254239	-0.0223247	0.0768312	-0.00456541	0.000762781	-0.00665336	-0.0826935	0.0135564	-0.0502513	0.0523335	-0.082119	0.0310006	-0.100465	0.00741514
267	-0.298732	0.0245429	-0.347598	-0.45097	-0.406972	-0.415562	-0.0948218	-0.182209	0.021575	0.0658148	0.0051635	-0.110119	-0.0507588	-0.0822661	0.0432378	0.0122661	-0.00211068	-0.00862263	-0.0576122	0.0556077	-0.0559289	-0.138466	0.0691776	0.00808157	-0.155247	-0.11627	0.0555527	0.00186993	0.0297665
268	-0.331094	-0.0385303	-0.259955	-0.448725	-0.446245	-0.414859	-0.0894115	0.0856551	-0.0624811	-0.00049647	0.0525873	0.0536844	-0.0945745	0.0319546	-0.0253685	-0.0343474	-0.0375456	-0.0679053	0.0545533	-0.0554212	0.00235711	0.0199663	-0.0366792	0.000694188	-0.127295	-0.0620363	-0.104953	-0.153691	-0.0373381
269	-0.255508	0.0675082	-0.269698	-0.472505	-0.423052	-0.416434	-0.168207	0.0565346	0.0139724	-0.120174	-0.0882942	-0.104114	0.0316914	-0.0658051	-0.0614376	-0.0715531	0.00266358	0.0191861	-0.000327293	0.0708582	-0.0356108	0.0474945	-0.0932544	-0.150477	-0.0183523	0.0119465	-0.166569	-0.107999	-0.115354
270	-0.24219	0.062492	-0.254722	-0.46751	-0.293958	-0.416899	-0.240161	-0.0268229	-0.0573576	-0.0291446	0.0476802	-0.0110545	0.0935775	0.00554223	-0.0517184	-0.0666641	-0.0218968	-0.0928727	-0.0795487	-0.0372025	-0.0953163	-0.104283	0.0297374	-0.0607969	-0.156799	0.0404154	-0.153277	-0.0665134	0.0509622
271	-0.193442	0.103367	-0.213779	-0.45733	-0.189474	-0.4165	-0.312138	-0.127249	-0.0903931	-0.0599178	-0.0722178	0.018662	-0.0596401	0.0434283	0.0254447	-0.000681582	5.74692e-06	-0.00631116	-0.132146	-0.129945	0.0237205	0.0236534	-0.13223	0.126735	-0.113076	-0.00586635	0.0350929	0.0284277	-0.149518
272	-0.156432	0.0987843	-0.145897	-0.466496	-0.141771	-0.413006	-0.337776	0.035967	0.0814026	-0.0673864	0.157382	0.0854915	-0.0541591	-0.102699	0.0161705	-0.113014	-0.146796	-0.0501802	-0.0160356	0.00591068	-0.0851398	-0.137099	0.0446164	-0.040544	0.0683096	0.0109784	0.0187065	0.0535158	-0.124405
273	-0.129985	0.104749	-0.17199	-0.437301	-0.074107	-0.409715	-0.379956	-0.0163372	0.0501439	-0.0536103	0.0514418	0.0119393	-0.00738296	0.0533969	0.0142463	-0.00638186	0.0585577	-0.0594851	0.0104066	-0.0393255	-0.0651735	0.0385054	0.0319916	0.112189	-0.0135235	-0.104203	0.0607645	-0.11183	-0.141775
274	-0.11927	0.100423	-0.1573	-0.437159	-0.0558244	-0.405335	-0.388007	0.032694	-0.013327	0.0406674	-0.038497	0.0933601	0.0210182	-0.00758041	-0.0400417	-0.0159002	-0.0167793	0.0556938	-0.0607774	0.056502	0.0826363	0.0383021	-0.002193	-0.0648563	-0.0528705	-0.0212745	-0.164892	-0.0490314	-0.160856
275	-0.1197	0.0910689	-0.166584	-0.416204	-0.0664383	-0.403488	-0.398454	0.100127	-0.0553304	0.00614821	0.0634002	0.110218	0.00927779	0.0586317	0.0309816	-0.0582503	0.046122	-0.0628838	0.0960248	-0.0720586	-0.126321	-0.0623156	0.020634	0.0876704	-0.0287197	0.0112947	0.0374429	-0.0625169	-0.187742
276	-0.103103	0.0904062	-0.146084	-0.39919	-0.0474528	-0.38797	-0.404864	-0.151567	-0.102282	0.168914	0.0564214	0.0260269	0.0269566	-0.0931475	0.0071	-0.00907916	-0.0448813	-0.00777185	-0.0279783	-0.112436	-0.0485385	-0.197419	-0.181548	0.0972132	-0.00735544	-0.0271641	0.010172	-0.0653262	-0.0944434
277	-0.121246	0.0646152	-0.131237	-0.329694	-0.0433878	-0.338324	-0.409099	-0.222364	0.101005	0.0172581	0.14523	-0.0890653	0.0731402	-0.0164048	0.0133439	0.152512	0.0519147	0.126582	0.1501	0.0772905	0.0505626	-0.128686	0.127893	0.0903538	-0.0826379	0.0790463	0.0400815	0.0328435	-0.11379
278	-0.117394	0.0534945	-0.181167	-0.325714	-0.0482194	-0.192161	-0.414289	-0.142704	-0.117131	-0.0077977	-0.0263327	0.00405159	0.0112036	-0.124951	0.0548386	0.0659054	0.111062	-0.050501	0.0445399	0.00149323	-0.196754	-0.147892	0.0547672	-0.102164	0.0295758	-0.00885536	-0.165358	-0.00435149	-0.0612568
279	-0.120256	0.0219964	-0.170938	-0.272725	-0.0434557	-0.0019774	-0.415771	-0.11496	0.0378366	-0.0101586	0.0465716	-0.0850008	-0.127631	-0.00710594	-0.0451525	-0.0567084	-0.0622848	-0.0622199	0.0727499	-0.0232271	-0.0547248	-0.0331435	-0.0615136	0.170813	-0.0278854	-0.0711683	-0.0184897	0.116602	-0.0753769
280	-0.140984	-0.02546	-0.250235	-0.240802	-0.0856014	0.0295413	-0.414781	-0.291916	0.065676	-0.0697831	0.00471228	-0.0743924	0.0180617	-0.114382	-0.138511	-0.0720784	0.0215703	0.0618398	-0.0463239	-0.0326502	-0.160331	-0.00962823	0.0373661	-0.0814202	0.0511845	0.00383013	-0.101276	-0.0531229	-0.0652527
281	-0.163738	-0.0716814	-0.221658	-0.227192	-0.111998	0.00280012	-0.414893	-0.30953	-0.0491005	0.0680455	0.0455117	0.0819939	0.0371055	-0.016609	-0.0256477	-0.0824625	0.0376055	0.0526415	-0.00829508	0.0863162	-0.131845	0.00143698	-0.0732393	0.0093851	-0.110455	-0.0558217	0.00369951	-0.0455309	-0.0199667
282	-0.185766	-0.134388	-0.212892	-0.184741	-0.156396	-0.0456554	-0.414376	-0.375748	0.0419944	-0.136429	0.0268258	-0.0362891	-0.123432	0.0534084	0.0621092	-0.0275808	-0.0657258	0.00178491	-0.0123372	0.0497403	-0.10883	-0.0363755	-0.1815	-0.0372278	-0.0819261	0.00619724	-0.0993311	0.0921179	-0.0137167
283	-0.22247	-0.192694	-0.265263	-0.219588	-0.177488	-0.088603	-0.41863	-0.38036	-0.0449771	-0.0339421	-0.0892493	0.058982	-0.0184562	-0.0943624	-0.040782	0.02581	0.0386445	-0.0268087	-0.146857	0.0745031	-0.105948	0.0702175	-0.123768	0.00472205	-0.0734818	-0.147627	-0.0660644	0.111018	-0.0716349
284	-0.246802	-0.252635	-0.289564	-0.220758	-0.206369	-0.139089	-0.427307	-0.397277	-0.104364	-0.0213759	0.0698775	-0.0161694	-0.0453381	-0.0646351	0.0144181	0.00492368	-0.0727307	0.0341467	0.0667952	-0.0484941	-0.160814	-0.145328	-0.044781	-0.210202	-0.121144	-0.0310626	0.00507925	-0.125078	-0.0106466
285	-0.277803	-0.294581	-0.311809	-0.250036	-0.231268	-0.175733	-0.439914	-0.406196	0.0303881	-0.110808	-0.145244	0.0310421	0.0134741	-0.0234441	0.0576555	-0.0821563	-0.112211	-0.00281926	0.0480547	0.0825797	-0.126782	-0.176621	-0.0698546	-0.0887313	-0.2121	-0.0602725	-0.0407623	-0.0135501	0.0121941
286	-0.304147	-0.330197	-0.333699	-0.257636	-0.243469	-0.214245	-0.457038	-0.411673	-0.0255294	-0.0109593	0.0461061	-0.0511289	-0.100614	0.0452425	-0.0561325	-0.00782606	-0.0591739	0.137862	0.0552822	-0.142827	-0.0689227	0.0178254	-0.28082	-0.132937	-0.0654713	0.0372426	-0.0132995	-0.156826	-0.0791146
287	-0.313457	-0.35726	-0.362233	-0.283579	-0.258112	-0.23834	-0.425589	-0.415419	-0.127822	-0.0261678	0.0709431	0.0293343	0.0511534	0.152451	-0.0594845	-0.150437	-0.0310246	0.0129361	0.0561891	0.107608	-0.0574176	-0.147809	-0.116782	-0.193762	-0.181009	-0.000795761	-0.0134666	0.00786643	-0.0137056
288	-0.330561	-0.378026	-0.363607	-0.278717	-0.260008	-0.253014	-0.392989	-0.415236	0.106998	0.0218027	-0.0548129	-0.0678242	0.0495884	-0.0449189	-0.123859	-0.141888	0.0121407	0.0392107	0.0208801	0.00887268	-0.124315	-0.139098	-0.107349	-0.0940222	-0.227428	-0.0777877	-0.0707408	-0.00673309	-0.0957305
289	-0.339851	-0.389797	-0.368838	-0.274887	-0.253587	-0.26415	-0.368892	-0.415056	-0.214867	0.00717655	0.0402968	-0.0731413	0.0925605	-0.00264192	-0.159927	0.0294198	-0.0337576	0.0837128	-0.158039	-0.00696815	-0.104463	-0.108959	-0.148368	-0.273338	-0.235793	-0.159132	-0.135024	-0.0453494	-0.139313
290	-0.351321	-0.409255	-0.360404	-0.311596	-0.265595	-0.28226	-0.356852	-0.416061	-0.128208	0.0934876	0.0871676	-0.0392633	-0.107272	-0.089484	-0.179591	0.0407425	-0.0199284	-0.0408114	-0.0119316	0.00587042	-0.13545	-0.0259427	-0.219544	-0.263697	-0.248273	-0.0215193	0.021292	-0.11291	-0.218888
291	-0.360741	-0.409765	-0.38113	-0.308997	-0.265241	-0.289038	-0.360314	-0.414869	-0.308602	0.000937269	0.127914	-0.00860767	-0.0142483	0.0770162	-0.0317529	-0.086678	-0.0429531	-0.0181296	-0.0222353	-0.0280442	-0.126157	-0.122606	-0.200102	-0.250579	-0.218545	-0.21148	-0.118853	-0.0336943	-0.00767997
292	-0.368006	-0.423001	-0.392729	-0.324521	-0.271301	-0.298324	-0.367516	-0.413494	-0.356329	0.0373595	0.0578913	0.0555041	-0.0176118	-0.0150395	0.0157989	0.015744	0.16115	-0.0127249	-0.139519	-0.0708556	-0.124277	-0.152346	-0.29742	-0.303675	-0.232628	-0.0975718	-0.18428	-0.0744979	-0.0675449
293	-0.376466	-0.433034	-0.407594	-0.319949	-0.274927	-0.303889	-0.362086	-0.412557	-0.389099	0.125392	-0.0557194	0.040158	0.0630424	-0.0709205	-0.0462973	-0.0709062	-0.0996038	0.15385	-0.0667185	-0.00466503	-0.129904	-0.0828625	-0.157767	-0.301616	-0.241577	-0.137004	-0.0554456	-0.102637	-0.136622
294	-0.382228	-0.439259	-0.409355	-0.334833	-0.284667	-0.306192	-0.362384	-0.41418	-0.402416	0.144678	0.0399583	0.0640296	0.0493485	0.0532316	-0.0807849	0.0559771	0.0308404	0.0329329	-0.0380318	-0.0335179	-0.165648	-0.101106	-0.290027	-0.249968	-0.215388	-0.153237	-0.0773504	-0.140836	-0.0517149
295	-0.388465	-0.440089	-0.402001	-0.358007	-0.271369	-0.310776	-0.357419	-0.423557	-0.406944	-0.0702004	-0.0298738	0.129018	0.0108763	-0.173322	-0.093363	-0.0759503	0.0248787	0.0188893	0.0541932	0.0874545	-0.0873446	-0.189036	-0.148404	-0.309004	-0.329369	-0.0891775	0.0199208	-0.156293	-0.0981941
296	-0.394044	-0.447275	-0.41334	-0.327377	-0.274739	-0.309331	-0.358382	-0.439167	-0.413505	0.0783102	-0.0626862	-0.0691526	-0.0796192	-0.00220678	-0.0108656	0.0447295	-0.128479	0.0725481	-0.118747	0.0126113	-0.106925	-0.234727	-0.33182	-0.32835	-0.280296	-0.128792	-0.105397	-0.0807108	-0.186016
297	-0.398362	-0.447786	-0.419505	-0.348728	-0.273713	-0.308599	-0.348776	-0.47256	-0.414096	0.0990382	-0.150554	-0.030196	0.0247524	-0.087803	0.00270227	0.0170001	0.0124334	0.131912	-0.00186758	-0.139824	-0.183235	-0.251388	-0.288165	-0.398062	-0.307446	-0.218775	0.0984286	-0.0377258	-0.0540976
298	-0.403019	-0.454218	-0.394106	-0.353682	-0.271479	-0.302113	-0.342055	-0.449944	-0.415548	0.0365437	-0.0489648	-0.0635151	-0.0735758	-0.0804658	0.0814048	0.0542181	0.112699	0.0327261	-0.036333	-0.0416129	-0.173811	-0.202049	-0.279861	-0.30392	-0.312472	-0.251887	-0.113215	0.0384704	-0.124173
299	-0.407568	-0.459533	-0.419082	-0.348125	-0.256741	-0.2929	-0.331213	-0.352656	-0.416106	-0.0356331	-0.0620946	-0.0800204	-0.0883847	-0.0616365	0.00817665	-0.0624935	0.0456306	-0.0400675	0.0750546	-0.0153393	-0.0512206	-0.187453	-0.30212	-0.320793	-0.403915	-0.237927	-0.138827	0.0297237	-0.134754
300	-0.408964	-0.461886	-0.404014	-0.354852	-0.25725	-0.280303	-0.32056	-0.30697	-0.414974	-0.102879	-0.0530513	-0.0376461	-0.0802979	-0.0766702	-0.0319881	0.0825666	0.0665579	0.0141642	-0.152009	-0.0162816	-0.100203	-0.222748	-0.317516	-0.307664	-0.411777	-0.236835	-0.171415	-0.138399	-0.0826008
301	-0.417479	-0.464065	-0.416639	-0.335842	-0.231901	-0.266219	-0.312006	-0.268045	-0.412608	-0.313147	0.00135858	0.0821122	0.148649	0.00606194	-0.057789	-0.0434994	-0.000125883	0.0209953	-0.0212585	-0.11789	-0.114159	-0.104679	-0.275759	-0.376542	-0.408483	-0.245032	0.0983421	-0.203085	-0.111373
302	-0.420239	-0.466631	-0.412639	-0.329779	-0.223252	-0.248507	-0.299331	-0.227078	-0.41048	-0.345567	0.0270028	-0.0443165	-0.0564565	0.0729651	-0.0807573	-0.0485331	0.0765726	0.0653324	-0.00329645	-0.0860232	-0.0764916	-0.208206	-0.233241	-0.319677	-0.318383	-0.135088	-0.0836555	-0.0671797	-0.0599337
303	-0.420964	-0.467203	-0.415729	-0.317948	-0.216417	-0.230651	-0.281853	-0.198916	-0.406167	-0.350538	-0.157464	-0.0679215	-0.0267307	0.0325913	-0.00309913	-0.0410828	0.0835695	0.00319632	0.00853301	0.036721	0.0124689	-0.195416	-0.2748	-0.369509	-0.430353	-0.170862	-0.0144322	-0.00658086	-0.157987
304	-0.426165	-0.471639	-0.422553	-0.323803	-0.192477	-0.214027	-0.26447	-0.168028	-0.400486	-0.365533	-0.0700487	-0.0527628	-0.0172038	-0.033189	0.11629	-0.00967659	0.0784679	-0.0595783	0.0041587	-0.130006	-0.10958	-0.151413	-0.237389	-0.313513	-0.36417	-0.0946146	-0.0965895	-0.0483703	-0.0960498
305	-0.43084	-0.47801	-0.413362	-0.288796	-0.179828	-0.188572	-0.245028	-0.119247	-0.400012	-0.374521	0.0755934	0.0954013	0.0246964	-0.0348607	-0.0118905	-0.0328003	-0.158139	0.085355	-0.056635	-0.115633	-0.239643	-0.166926	-0.290395	-0.310015	-0.312367	-0.187263	-0.0407155	-0.154233	-0.0470771
306	-0.435373	-0.477243	-0.419025	-0.274317	-0.163685	-0.168853	-0.231565	-0.0989308	-0.37473	-0.377989	-0.0424883	0.175526	0.0680261	-0.0169617	0.0170767	0.0138825	-0.057658	-0.0642017	-0.0571812	-0.0745162	-0.12882	-0.256599	-0.348281	-0.343458	-0.407437	-0.170834	0.0141182	-0.098713	-0.109532
307	-0.436943	-0.480987	-0.415972	-0.263244	-0.131394	-0.149793	-0.213708	-0.0650629	-0.345984	-0.378967	0.0711072	-0.113553	0.00924584	0.00244238	-0.0537198	0.0193663	-0.0195663	-0.0280051	-0.0388003	0.0302405	-0.121816	-0.162172	-0.234279	-0.36656	-0.288252	-0.0624398	-0.025182	-0.00211943	-0.0255489
308	-0.444062	-0.486072	-0.426675	-0.250527	-0.117255	-0.130814	-0.197293	-0.0203335	-0.0482845	-0.376875	0.0303994	0.047548	0.0535453	-0.0952679	-0.0981838	-0.00793544	-0.0467045	-0.0142628	-0.109828	-0.0830005	-0.0377033	-0.114579	-0.257579	-0.363775	-0.333835	-0.256536	-0.051624	-0.100196	-0.156523
309	-0.449063	-0.490358	-0.415363	-0.215614	-0.0886896	-0.112226	-0.172562	-0.00706351	0.278405	-0.375541	0.0780463	0.0183126	0.00839237	-0.178312	0.0210394	0.0825571	-0.0173677	0.00821523	-0.0408376	-0.107965	-0.101968	-0.0566212	-0.217705	-0.329647	-0.369992	-0.181277	-0.135624	-0.000828246	-0.111062
310	-0.454883	-0.492661	-0.423833	-0.189975	-0.0690589	-0.098861	-0.155315	0.0160443	0.32213	-0.371332	-0.0879356	-0.0123306	-0.110904	-0.0415872	0.102134	-0.00548797	0.0219752	0.0557534	-0.0477106	-0.146187	-0.156531	-0.16376	-0.228963	-0.332261	-0.384247	-0.239727	-0.103073	0.048327	-0.0644668
311	-0.45947	-0.494693	-0.407388	-0.161264	-0.0517693	-0.0816219	-0.133059	0.0442629	0.328106	-0.36742	-0.229256	0.0108032	0.000584827	-0.125598	-0.0782564	-0.0603713	-0.0286697	-0.148828	-0.0640118	-0.0810072	-0.249177	-0.131064	-0.217871	-0.283525	-0.287538	-0.237296	-0.0559197	-0.0256784	-0.0340142
312	-0.465052	-0.495843	-0.403013	-0.145347	-0.0270364	-0.0700296	-0.11549	0.0507348	0.377247	-0.363244	-0.258177	0.00641095	0.0335087	-0.0318701	0.0254073	-0.0344512	-0.1506	-0.132773	0.0258206	-0.0807435	-0.209216	-0.140574	-0.295547	-0.283292	-0.34944	-0.286347	-0.0740121	-0.113667	0.00296155
313	-0.467864	-0.496617	-0.415077	-0.134052	-0.0179143	-0.0566719	-0.0983238	0.0669382	0.38079	-0.357698	-0.284964	0.0642683	-0.0338259	0.00998351	0.00254844	-0.0384604	-0.0284591	-0.0107988	-0.0771137	0.0878677	-0.0645008	-0.187048	-0.327622	-0.362447	-0.289074	-0.296794	0.0315108	-0.0352763	0.0044683
314	-0.474989	-0.498868	-0.409724	-0.118396	-0.00763016	-0.0492953	-0.0786641	0.0707185	0.398463	-0.343893	-0.292848	-0.0793226	0.140395	-0.0927866	-0.0864728	-0.122951	0.0669233	0.0343673	-0.163129	0.0362266	-0.122823	-0.116679	-0.28	-0.326053	-0.323021	-0.241008	-0.108881	-0.03147	0.113397
315	-0.476663	-0.490841	-0.394305	-0.103985	0.00661665	-0.0398675	-0.0646195	0.0758244	0.395548	-0.323081	-0.309253	-0.0962203	-0.0524522	0.0449123	-0.0161441	-0.0459938	0.0324823	-0.0323984	-0.0513489	-0.0163032	-0.0880925	-0.257161	-0.207208	-0.351256	-0.391283	-0.134831	-0.150069	-0.0987715	-0.0647809
316	-0.474065	-0.477119	-0.386867	-0.0836625	0.0158905	-0.027941	-0.0524142	0.0749434	0.400794	-0.277126	-0.318594	-0.0945417	-0.00995519	0.0274007	-0.0575342	-0.00724188	0.0503322	-0.0446914	-0.124217	-0.0122389	-0.0909851	-0.132363	-0.337371	-0.385582	-0.212587	-0.191171	0.00132061	0.0170725	0.0038848
317	-0.469325	-0.446478	-0.360679	-0.0735118	0.0379576	-0.0124362	-0.0318492	0.0837815	0.410771	-0.15744	-0.32386	0.0251181	-0.013361	-0.0473441	-0.0959201	0.0440571	-0.0365641	-0.122226	0.0218916	-0.0891113	-0.130615	-0.2334	-0.285433	-0.315527	-0.292754	-0.296594	0.00695412	-0.0619156	-0.10107
318	-0.44434	-0.391954	-0.31709	-0.0439271	0.0518287	0.000308606	-0.016385	0.0917725	0.417716	0.17799	-0.321384	0.0691125	-0.117514	-0.0610264	0.0235046	0.0273348	0.0235673	0.0500896	-0.0462366	0.00988684	-0.120224	-0.160006	-0.190646	-0.263081	-0.301254	-0.0471897	-0.11242	-0.0375308	0.0361096
319	-0.419912	-0.314173	-0.275041	-0.0155797	0.0766867	0.0227284	0.00451999	0.103854	0.424573	0.530808	-0.321052	0.109961	0.125602	-0.0083121	-0.051246	-0.0420216	-0.0830876	-0.0766987	-0.127749	0.0335388	-0.136433	-0.223746	-0.362262	-0.269074	-0.221117	-0.155635	-0.0668921	-0.0674353	-0.0256531
320	-0.379016	-0.217318	-0.192614	0.0324003	0.114685	0.0497921	0.0304229	0.123434	0.442418	0.604293	-0.318309	0.0587743	-0.137655	0.0699783	-0.0410583	-0.106624	0.0373876	0.0311181	-0.0672451	-0.0917713	-0.189118	-0.145046	-0.224875	-0.274581	-0.0936376	-0.0594823	0.0148292	0.00715535	0.0158045
321	-0.32884	-0.119919	-0.130817	0.0734796	0.14545	0.0797713	0.0602569	0.139298	0.450264	0.636032	-0.314499	-0.142016	-0.0458157	-0.150953	-0.0658603	-0.0493904	0.017763	0.0244802	0.00135314	-0.0199616	-0.0112405	-0.126399	-0.162285	-0.243697	-0.0984002	0.04273	0.044064	-0.0914334	0.0748182
322	-0.271817	-0.0482863	-0.0690974	0.115795	0.183588	0.114514	0.0877571	0.165508	0.467848	0.637656	-0.308206	-0.197232	0.0201324	-0.164761	-0.0512851	-0.109311	-0.0301741	0.0274749	-0.0678813	-0.0845616	-0.0921035	-0.1386	-0.287591	-0.192706	-0.0908052	-0.0116285	-0.0758363	-0.0431622	0.101017
323	-0.217344	0.0141674	-0.00146929	0.141699	0.216725	0.145486	0.118715	0.186584	0.481135	0.654678	-0.298505	-0.24436	-0.0427025	-0.108792	-0.0693325	-0.121155	0.0424199	0.0157873	0.0754697	-0.09657	-0.039135	-0.146647	-0.216516	-0.116174	0.0699241	0.0423316	-0.0788614	-0.0946246	0.158801
324	-0.170792	0.0585354	0.0378571	0.180413	0.240918	0.174254	0.149623	0.20512	0.490408	0.653517	-0.27846	-0.270331	0.0535909	0.0456077	0.0843876	-0.0511941	-0.0761831	0.0249141	0.0964348	-0.0393856	-0.0731872	-0.117644	-0.179914	-0.0298483	0.0618058	0.0146206	-0.00568913	-0.0135692	0.0301135
325	-0.133732	0.0880991	0.0722148	0.184739	0.259959	0.201215	0.173203	0.228733	0.492462	0.660925	-0.238218	-0.285116	-0.0417139	0.088603	-0.105897	-0.0343171	-0.0166211	-0.00234796	0.0699694	-0.0771372	-0.142726	-0.151336	0.0104659	-0.030937	0.0852877	0.130379	0.000649692	0.0499391	0.157325
326	-0.104521	0.107621	0.0930499	0.207848	0.272484	0.218701	0.188921	0.242762	0.509075	0.657921	-0.155048	-0.294549	-0.0359793	-0.0150519	0.000482879	-0.0400175	-0.164007	-0.000818786	-0.107413	-0.0419533	-0.063091	-0.0863001	-0.0618054	0.0452616	0.088774	0.0842266	0.0400309	0.0146172	0.13455
327	-0.0838237	0.121852	0.112521	0.212801	0.283203	0.2307	0.206741	0.259078	0.510867	0.652062	0.0016435	-0.292854	-0.0262549	0.0831002	-0.043911	0.0065621	-0.00454338	0.0839675	0.0607282	-0.0951393	-0.125821	-0.051091	-0.150865	0.00148268	0.13024	0.109835	0.0144654	0.117768	0.167042
328	-0.0706266	0.133748	0.128338	0.213383	0.287032	0.240585	0.215976	0.267453	0.519029	0.66348	0.332126	-0.294694	0.0820238	0.00381835	-0.0682427	-0.0936321	-0.0523486	-0.15282	-0.0994649	-0.137921	-0.00837514	-0.0537919	-0.021029	0.0452832	0.135866	0.137001	0.0187113	0.0921067	0.203338
329	-0.0609639	0.140076	0.133709	0.213614	0.293776	0.251722	0.22267	0.272553	0.520421	0.659364	0.440765	-0.293664	-0.00488145	-0.0440722	-0.0359231	0.0612261	-0.185175	0.0241497	0.04207	0.0279348	-0.0497734	-0.0331937	-0.0445189	0.0446347	0.163354	0.147564	-0.00387007	0.044554	0.122471
330	-0.0545786	0.145982	0.140327	0.212335	0.296952	0.256633	0.230837	0.275496	0.51899	0.659218	0.472096	-0.291975	0.0112662	0.084013	-0.192142	-0.0468677	-0.0270049	-0.0898243	-0.0370317	0.00742014	-0.0588152	-0.0167938	0.0137044	0.0749168	0.12865	0.170277	0.0691798	0.0672579	0.14289
331	-0.0529734	0.150681	0.150724	0.215167	0.296709	0.258541	0.237792	0.272769	0.521913	0.658515	0.478587	-0.290393	-0.0749592	0.0107168	-0.0416555	-0.0879499	-0.0217943	0.017335	-0.059424	-0.0630588	0.0354291	-0.13795	-0.0556174	0.0599185	0.147516	0.166134	0.0732774	0.122963	0.188578
332	-0.0518854	0.153404	0.158722	0.209175	0.294443	0.263761	0.240223	0.278766	0.519762	0.662075	0.481451	-0.28213	-0.176354	-0.0578444	-0.0552972	0.00144572	-0.105391	-0.0281684	-0.0222838	-0.033849	-0.137769	-0.120949	-0.0675996	0.0837269	0.140466	0.200462	0.0929919	0.0426706	0.10682
333	-0.0517967	0.156082	0.16341	0.206255	0.295547	0.267485	0.242934	0.275892	0.520503	0.666818	0.492721	-0.270932	-0.243326	0.0500207	-0.12977	-0.0272977	-0.0993527	0.0799266	0.0368851	0.0847905	-0.0615197	-0.103975	-0.0756652	0.0571621	0.17551	0.20972	0.0649293	0.0565601	0.175672
334	-0.0505726	0.160918	0.168623	0.204171	0.295363	0.271151	0.246907	0.275831	0.525649	0.663301	0.50249	-0.248286	-0.268839	0.123147	0.00157446	-0.0647944	0.00364837	0.0722401	-0.0616242	-0.0448259	-0.100991	-0.0602481	-0.0273396	0.0666408	0.155146	0.20682	0.0981015	0.0168381	0.145249
335	-0.0481793	0.164024	0.173199	0.199917	0.295216	0.274511	0.249653	0.275844	0.526005	0.667532	0.510575	-0.204747	-0.279257	-0.00917115	-0.100245	0.100294	0.0550783	-0.0135041	0.0946272	-0.0289856	-0.0585304	-0.0285365	-0.0664408	0.0934598	0.165961	0.189289	0.138777	0.0826346	0.144503
336	-0.044366	0.166338	0.178965	0.202571	0.296078	0.277556	0.254418	0.279122	0.526545	0.668377	0.513172	-0.143198	-0.282838	0.00101089	0.014161	-0.129738	0.0454909	-0.022507	0.0405522	-0.152816	-0.0904418	-0.0475334	0.0296555	0.0919731	0.172089	0.21035	0.118703	0.148905	0.154334
337	-0.041608	0.170377	0.183314	0.200999	0.298939	0.281546	0.261798	0.280387	0.530774	0.671953	0.520308	0.0609227	-0.282447	0.112589	0.0361034	-0.0277343	-0.130177	-0.0439911	-0.124979	-0.0965824	-0.0124218	-0.107459	0.00781475	0.0935398	0.179448	0.201975	0.0832236	0.0877168	0.147498
338	-0.0388422	0.174871	0.189329	0.20257	0.29764	0.285632	0.264614	0.284768	0.534679	0.672121	0.523294	0.325661	-0.281967	-0.0845002	-0.0971142	-0.0547182	0.0771318	0.0384308	0.0887126	-0.0627969	-0.184628	-0.0632658	0.00181744	0.0738691	0.185521	0.177361	0.200968	0.113794	0.166047
339	-0.0350673	0.176457	0.194433	0.20242	0.299778	0.289889	0.26733	0.286607	0.538992	0.675258	0.530704	0.449446	-0.28285	-0.0029643	-0.0867923	0.109305	0.00545583	-0.00172208	0.114851	-0.0878071	-0.0307545	-0.0950538	-0.0295628	0.116778	0.180444	0.209984	0.186318	0.0742149	0.181651
340	-0.0337845	0.178652	0.197937	0.206478	0.301599	0.292404	0.271426	0.289475	0.54123	0.672141	0.538395	0.467911	-0.281245	0.0582704	-0.165198	-0.066931	0.0216476	0.0629179	-0.0786607	0.0214384	-0.147953	-0.0287665	-0.0133902	0.0841102	0.178902	0.191775	0.123239	0.0498957	0.190285
341	-0.0337037	0.182029	0.201131	0.205061	0.301262	0.293795	0.275127	0.291573	0.541972	0.676751	0.545254	0.473991	-0.276641	-0.176789	-0.0304985	-0.083357	0.0555029	0.146362	-0.119912	-0.0416146	0.107364	-0.0841368	-0.00885233	0.0836372	0.199277	0.221416	0.136322	0.0988972	0.205377
342	-0.0307186	0.182645	0.203011	0.203601	0.298782	0.296621	0.275537	0.2896	0.545221	0.678335	0.549295	0.478493	-0.270096	-0.213857	0.0774465	-0.0300997	0.0376635	-0.108611	-0.00447379	0.00813425	-0.196998	-0.0141682	-0.000284337	0.0797306	0.192088	0.217975	0.178345	0.166048	0.18403
343	-0.0325949	0.183029	0.205559	0.198291	0.299801	0.297794	0.277257	0.291203	0.545614	0.679237	0.554761	0.487129	-0.263177	-0.257709	-0.0934661	0.0337443	-0.0409904	-0.10447	0.0277451	-0.0846604	-0.138947	-0.081426	-0.0688027	0.103548	0.191368	0.210485	0.178954	0.129924	0.19668
344	-0.0360549	0.183358	0.205509	0.192803	0.296313	0.297186	0.279488	0.288331	0.543164	0.680172	0.56328	0.498134	-0.244663	-0.279753	-0.052214	-0.0147032	0.0358534	0.0822716	0.0518645	0.0636954	-0.0616547	-0.0903751	-0.0337683	0.0597511	0.201305	0.232825	0.197094	0.10833	0.181567
345	-0.0413266	0.183805	0.206051	0.194022	0.294534	0.298891	0.276665	0.290466	0.545876	0.680723	0.572687	0.501491	-0.237323	-0.275132	0.0621754	0.142945	-0.0618621	-0.0338737	0.0253467	-0.00628182	-0.163198	-0.133035	-0.0518141	0.106536	0.207468	0.208911	0.174844	0.175393	0.136415
346	-0.0462892	0.182739	0.207991	0.187279	0.292272	0.295441	0.274454	0.288573	0.547953	0.686921	0.578854	0.509285	-0.190922	-0.27844	-0.103778	-0.0129367	-0.0986211	-0.0620373	-0.0712738	-0.0279316	-0.0152404	-0.0942369	-0.0673289	0.11979	0.163514	0.219054	0.174758	0.167978	0.173027
347	-0.0559071	0.182347	0.205945	0.186085	0.288796	0.294049	0.273431	0.284701	0.543995	0.684163	0.587358	0.516847	-0.10802	-0.280828	0.0249692	0.0130752	-0.0542105	-0.0721557	-0.00781682	-0.0560645	-0.122612	-0.170229	-0.0143801	0.0906498	0.191626	0.20053	0.213709	0.0777713	0.119997
348	-0.0604661	0.180962	0.208884	0.179093	0.285649	0.290795	0.269625	0.283044	0.543734	0.687355	0.600712	0.528283	0.146384	-0.276937	-0.102393	-0.0770311	-0.0352554	-0.0706164	-0.0311872	-0.0755653	-0.20489	-0.133708	-0.0450987	0.0618497	0.18144	0.190063	0.187317	0.107968	0.18913
349	-0.0724901	0.180267	0.20731	0.172192	0.280737	0.288911	0.264857	0.279045	0.541705	0.690313	0.612107	0.544619	0.534367	-0.274987	-0.0705521	-0.0159433	-0.00259074	-0.0253955	-0.107555	-0.05345	-0.152335	-0.071252	-0.0565961	0.0892836	0.177117	0.191868	0.19726	0.113161	0.121939
350	-0.080508	0.179877	0.206279	0.166524	0.279343	0.28433	0.26001	0.271309	0.54089	0.691719	0.624859	0.550298	0.63906	-0.275397	-0.0307843	0.0491657	0.0343213	0.0548985	-0.0828973	-0.103939	-0.120017	-0.0298573	-0.0114619	0.0505727	0.191212	0.227549	0.206978	0.063684	0.123291
351	-0.087026	0.178433	0.206136	0.162427	0.272766	0.277872	0.257773	0.270472	0.537936	0.693941	0.63502	0.562078	0.654299	-0.271165	-0.13696	-0.0146035	0.0389511	0.0503104	-0.0505212	0.047528	-0.164053	-0.107304	-0.0270461	0.103945	0.202148	0.277636	0.164201	0.0864816	0.152266
352	-0.097934	0.175235	0.204475	0.158499	0.266488	0.274672	0.254415	0.266732	0.536752	0.694899	0.64337	0.575157	0.682164	-0.264577	-0.218351	-0.0113123	0.0310428	-0.0166576	-0.0838395	0.0382994	-0.133058	-0.194664	-0.0232246	0.0852165	0.192287	0.206196	0.214296	0.0756254	0.195603
353	-0.109288	0.173899	0.203795	0.151671	0.260046	0.272401	0.247165	0.262662	0.535192	0.69633	0.658386	0.587248	0.694803	-0.255646	-0.247313	0.0214903	0.0293947	0.0621337	-0.0276427	-0.0764371	-0.090599	-0.110536	-0.0803984	0.11086	0.184039	0.220722	0.208905	0.0989957	0.155705
354	-0.119723	0.172885	0.2031	0.147137	0.25472	0.267753	0.244065	0.262205	0.532083	0.698546	0.666843	0.60312	0.694563	-0.245307	-0.257647	-0.0325337	-0.0567529	0.00930213	-0.114063	0.00728714	-0.17311	-0.186898	-0.112081	0.0489027	0.211416	0.216031	0.183869	0.094696	0.191746
355	-0.125885	0.170779	0.202474	0.138856	0.249832	0.263229	0.242361	0.257711	0.52936	0.700791	0.677702	0.614029	0.718295	-0.226474	-0.268834	0.0534802	-0.0512598	0.000757015	0.0721688	-0.18106	-0.135067	-0.160557	-0.160904	0.0448992	0.176525	0.227021	0.199618	0.111944	0.134035
356	-0.137189	0.170424	0.201407	0.136753	0.245552	0.258758	0.236739	0.255911	0.533582	0.699817	0.685212	0.627634	0.732575	-0.211425	-0.269184	0.0627829	0.0283243	-0.0212336	-0.10937	-0.112157	-0.00655689	-0.163398	-0.0915488	0.0593376	0.187625	0.194479	0.138529	0.0792238	0.130834
357	-0.141096	0.167719	0.198321	0.129581	0.243379	0.252471	0.230673	0.254091	0.532262	0.700431	0.69474	0.637717	0.730495	-0.165435	-0.266632	0.0301086	-0.0527653	0.0524342	-0.156747	-0.026266	-0.152335	-0.164559	-0.0501916	0.0728007	0.204646	0.233923	0.181751	0.0274995	0.0898276
358	-0.153102	0.166173	0.201134	0.125648	0.236749	0.248653	0.229248	0.251054	0.530564	0.699557	0.701509	0.654332	0.74618	-0.0159507	-0.26837	0.0250619	-0.100495	0.0083267	0.0342022	-0.0269055	-0.0335175	-0.147356	-0.119731	0.0674069	0.205217	0.206163	0.195047	0.0548254	0.10963
359	-0.161685	0.163772	0.19838	0.119466	0.231631	0.243255	0.226257	0.248891	0.527422	0.701411	0.713242	0.663221	0.756764	0.463414	-0.267966	0.0108012	0.0543396	0.0761548	-0.0890345	-0.129275	-0.00610273	-0.220922	-0.128975	0.0442073	0.191631	0.236708	0.147709	0.121551	0.0755557
360	-0.165357	0.161328	0.194222	0.110033	0.226777	0.240222	0.222749	0.24727	0.526332	0.701673	0.720406	0.675613	0.759876	0.606303	-0.2668	-0.0669742	-0.00487537	-0.125981	0.00283592	-0.252922	-0.104773	-0.189456	-0.119626	0.0302163	0.158411	0.236228	0.202112	0.129863	0.0302911
361	-0.175092	0.158447	0.1952	0.110907	0.22062	0.236171	0.219788	0.243324	0.525625	0.70218	0.730603	0.688711	0.758343	0.651272	-0.265732	-0.125702	-0.0485537	-0.0411125	0.122243	-0.184402	-0.073123	-0.111602	-0.0973384	0.033782	0.193016	0.20783	0.199947	0.0721057	0.0973007
362	-0.186148	0.15589	0.193646	0.105076	0.216439	0.230192	0.216043	0.243155	0.523111	0.701699	0.734559	0.699683	0.767542	0.684142	-0.261317	-0.196621	-0.0721034	-0.14918	-0.0243906	0.0164963	-0.110535	-0.237469	-0.173565	0.0377807	0.168515	0.210991	0.206163	0.111594	0.117396
363	-0.196058	0.154119	0.191928	0.0982269	0.208827	0.225819	0.214197	0.239753	0.520189	0.700489	0.74102	0.708578	0.772903	0.645474	-0.253278	-0.23157	-0.178268	-0.0282067	-0.0776536	0.0134224	-0.1381	-0.151692	-0.146695	0.0671131	0.177527	0.168066	0.189298	0.106053	0.0909549
364	-0.208492	0.149742	0.189656	0.0923969	0.202182	0.221906	0.209674	0.237253	0.520638	0.699296	0.747175	0.722371	0.769972	0.677466	-0.243021	-0.248779	-0.0224229	-0.0485989	-0.111458	-0.140999	-0.0919876	-0.170674	-0.19543	-0.0336865	0.158304	0.21677	0.129751	0.214541	0.0780477
365	-0.217013	0.146418	0.186736	0.0906805	0.196021	0.217359	0.207354	0.236877	0.51981	0.697178	0.748491	0.735209	0.765616	0.691426	-0.227858	-0.250198	-0.0985407	0.0119752	-0.0267303	-0.0920127	-0.147275	-0.186497	-0.143828	-0.0029103	0.168026	0.219011	0.203929	0.0780741	0.0353557
366	-0.225849	0.14335	0.184541	0.0836665	0.189747	0.211831	0.202991	0.234222	0.517615	0.699616	0.753256	0.74308	0.769368	0.682086	-0.199129	-0.262456	-0.0408962	0.196138	-0.139206	-0.123907	-0.128746	-0.182808	-0.209523	0.0361274	0.155902	0.227425	0.14435	0.0303742	0.151681
367	-0.235066	0.137556	0.183398	0.0806185	0.185041	0.206873	0.200618	0.232342	0.519246	0.697267	0.754652	0.751424	0.767047	0.676122	-0.182834	-0.255051	-0.10552	0.0290405	-0.049777	-0.152531	-0.185813	-0.171948	-0.209211	-0.0153344	0.169854	0.223414	0.127168	0.0200804	0.0458531
368	-0.244805	0.136422	0.17877	0.0746644	0.179281	0.201345	0.198739	0.232672	0.517227	0.69669	0.755847	0.753805	0.768667	0.703861	-0.0975154	-0.258021	0.106093	0.112465	0.0266868	-0.0617467	-0.236771	-0.265611	-0.149639	-0.0437105	0.166374	0.225122	0.150235	0.0745957	0.123059
369	-0.253765	0.13065	0.176812	0.0693145	0.175895	0.197751	0.195729	0.23293	0.517796	0.695707	0.757293	0.760538	0.765905	0.68245	0.214914	-0.258353	0.0187819	0.00938428	-0.00908235	-0.0725556	-0.0598752	-0.172412	-0.167412	-0.0579209	0.18366	0.157717	0.179227	0.0808325	0.0742809
370	-0.261805	0.124792	0.173228	0.0643865	0.171866	0.19648	0.192178	0.230318	0.516957	0.694337	0.760475	0.767298	0.762716	0.682236	0.570506	-0.258149	0.0699404	0.0925683	-0.00448068	-0.032265	-0.175101	-0.218417	-0.19027	-0.0650523	0.131333	0.205357	0.127756	0.0327497	0.10127
371	-0.269765	0.11922	0.170503	0.0595758	0.1673	0.191781	0.190587	0.228742	0.517439	0.692389	0.761642	0.769628	0.759555	0.690247	0.628172	-0.258848	-0.0687885	0.0307498	-0.00520245	-0.0150428	-0.161088	-0.193105	-0.25094	-0.0589878	0.167826	0.170567	0.0920001	0.0259123	0.0410515
372	-0.275298	0.114641	0.169181	0.0607558	0.165632	0.186691	0.188992	0.230106	0.516576	0.696848	0.761905	0.771929	0.75262	0.68358	0.590246	-0.257199	-0.207384	0.0151864	-0.00179812	-0.120951	-0.11848	-0.112971	-0.189234	-0.0943537	0.16529	0.17509	0.199684	0.0448088	0.0665101
373	-0.281636	0.111224	0.164618	0.0554634	0.15916	0.185773	0.186952	0.228921	0.51737	0.695097	0.759806	0.77463	0.756349	0.686448	0.64181	-0.250033	-0.23183	0.0271529	0.0230889	-0.138345	-0.116389	-0.162542	-0.239972	-0.0525901	0.151869	0.149158	0.119179	0.00452246	0.0173106
374	-0.289059	0.107076	0.161755	0.055547	0.158159	0.183633	0.186602	0.228586	0.517189	0.695552	0.762754	0.774117	0.753308	0.679876	0.640773	-0.242882	-0.238924	-0.194738	0.0734862	-0.0953125	-0.112486	-0.216316	-0.219497	-0.105497	0.0764947	0.21343	0.134087	0.0755819	0.050346
375	-0.294324	0.100515	0.162926	0.0513867	0.153815	0.17938	0.186809	0.228362	0.520052	0.696254	0.760618	0.775096	0.745188	0.686346	0.650152	-0.229427	-0.243893	0.0540638	0.0855594	-0.0811292	-0.126442	-0.232214	-0.274298	-0.0323526	0.149602	0.207264	0.155497	0.107032	0.0714764
376	-0.297952	0.096002	0.155183	0.0498596	0.149723	0.177402	0.183403	0.230162	0.520769	0.699131	0.760336	0.775336	0.744782	0.677194	0.653334	-0.209256	-0.247053	0.0347201	-0.0506057	-0.0790224	-0.145812	-0.141984	-0.247511	-0.0411242	0.100351	0.174241	0.196322	0.0467995	0.0365445
377	-0.302205	0.0904568	0.151674	0.05491	0.150399	0.175376	0.182427	0.229859	0.523122	0.700455	0.759381	0.774775	0.741268	0.68539	0.664461	-0.152368	-0.250576	-0.0833773	0.0531396	-0.147871	-0.210897	-0.228551	-0.234631	-0.0860901	0.125048	0.148573	0.0915772	0.0501201	0.091753
378	-0.305565	0.0842989	0.153081	0.0471352	0.147974	0.174603	0.184066	0.230775	0.527487	0.705471	0.761942	0.773029	0.734368	0.683073	0.647892	-0.0553786	-0.246429	-0.0178264	-0.00161882	-0.036614	-0.072039	-0.268874	-0.227401	-0.151359	0.0997443	0.206723	0.101602	0.0047248	0.0380641
379	-0.307812	0.0807398	0.144126	0.0510382	0.146282	0.174133	0.183913	0.231619	0.527098	0.708514	0.762595	0.771819	0.73372	0.68651	0.680635	0.371411	-0.246459	-0.0632666	-0.00390016	-0.0553605	-0.160171	-0.26267	-0.201104	-0.164047	0.174562	0.127169	0.169455	0.0426774	0.0320183
380	-0.311737	0.0729349	0.136242	0.0499441	0.1439	0.172771	0.184068	0.233614	0.530949	0.710088	0.762069	0.772047	0.735361	0.682581	0.660572	0.568267	-0.24176	0.00614792	0.068856	0.0729678	-0.163062	-0.172847	-0.259911	-0.104592	0.0986883	0.160368	0.119506	0.013638	0.0450524
381	-0.3107	0.0655753	0.138507	0.0516081	0.14393	0.171081	0.183542	0.23421	0.535904	0.715682	0.766875	0.771557	0.730613	0.689626	0.652665	0.545694	-0.240264	-0.0345513	0.0564459	-0.126537	-0.185591	-0.261512	-0.247773	-0.10848	0.149873	0.153488	0.0673197	0.0468749	0.0637147
382	-0.317335	0.0625009	0.130732	0.0493903	0.141893	0.16977	0.183622	0.237525	0.543472	0.720161	0.770934	0.772703	0.727971	0.683269	0.667344	0.608859	-0.23714	-0.176962	-0.0440151	-0.00439539	-0.180638	-0.17255	-0.27523	-0.138806	0.103892	0.109167	0.14544	0.0259033	0.108433
383	-0.317901	0.0553948	0.129442	0.0499089	0.141553	0.167629	0.182111	0.240741	0.545999	0.724577	0.774425	0.77274	0.729256	0.696049	0.683715	0.545171	-0.236325	-0.211909	0.0220501	-0.132452	-0.104148	-0.183279	-0.293721	-0.181704	0.116755	0.195852	0.100632	0.00644217	0.0177659
384	-0.316668	0.0482863	0.129487	0.0490878	0.141768	0.168741	0.184658	0.241322	0.553306	0.7321	0.775677	0.775883	0.730795	0.68616	0.679659	0.601871	-0.235625	-0.222255	0.0080956	-0.0466138	-0.180635	-0.139946	-0.277393	-0.132119	0.107309	0.169178	0.15837	0.00318763	0.0494129
385	-0.319728	0.0478756	0.124648	0.0543948	0.140097	0.167504	0.186477	0.244454	0.56006	0.738285	0.780843	0.778165	0.729459	0.696154	0.681233	0.594867	-0.229411	-0.228716	-0.113713	0.086616	-0.143841	-0.137637	-0.212467	-0.0748962	0.0662186	0.205868	0.0125915	0.0860971	0.093117
386	-0.321741	0.040224	0.121161	0.0539114	0.140847	0.169382	0.188417	0.247696	0.565789	0.746436	0.786683	0.779903	0.733661	0.697254	0.679226	0.600582	-0.207222	-0.236904	-0.00630481	-0.0739063	-0.173219	-0.289923	-0.294808	-0.140999	0.145314	0.143397	0.178453	0.107299	0.0365448
387	-0.319904	0.0324522	0.11856	0.0581814	0.143323	0.170777	0.188534	0.251617	0.575531	0.753322	0.79115	0.782169	0.736004	0.693413	0.681711	0.623454	-0.156106	-0.240952	-0.0936112	-0.0784395	-0.207118	-0.190186	-0.311444	-0.123596	0.0480501	0.028402	0.0045688	0.0660851	0.107398
388	-0.320408	0.0272585	0.113299	0.0580703	0.142849	0.168037	0.191665	0.255364	0.583521	0.759915	0.794913	0.785835	0.736958	0.695578	0.691757	0.658766	-0.0240946	-0.241751	-0.142995	-0.127244	-0.148635	-0.293713	-0.230891	-0.17615	0.0534427	0.099402	0.10252	-0.0121782	0.0981995
389	-0.318339	0.0255248	0.11118	0.0656265	0.143535	0.169374	0.193258	0.260029	0.589272	0.766767	0.80175	0.787844	0.735557	0.701183	0.682285	0.65305	0.33725	-0.241681	-0.0428318	-0.0287191	-0.178314	-0.193085	-0.347423	-0.159332	0.0583804	0.163853	0.0809809	0.0978748	0.0638937
390	-0.317304	0.0205568	0.107475	0.0643404	0.142562	0.171226	0.19398	0.265719	0.600396	0.776092	0.805879	0.789443	0.740027	0.699473	0.684514	0.672094	0.422468	-0.239858	-0.0581286	-0.0290253	-0.137203	-0.126361	-0.22878	-0.0996677	0.0531811	0.0674987	0.0630695	-0.0287209	0.0512016
391	-0.313566	0.0193603	0.102849	0.0664096	0.146139	0.172495	0.194952	0.269465	0.606847	0.781049	0.811324	0.795966	0.741722	0.70508	0.70107	0.665638	0.432678	-0.236345	-0.154695	0.0188944	-0.0431358	-0.0860581	-0.157708	-0.172465	0.0909918	0.0940736	0.063148	0.137985	0.128357
392	-0.318018	0.0136433	0.0995643	0.0698633	0.145852	0.171376	0.198349	0.272377	0.615872	0.790489	0.817601	0.798086	0.745226	0.703571	0.689881	0.64878	0.49134	-0.230245	-0.185954	-0.0704824	-0.165026	-0.203943	-0.198732	-0.179117	0.0796999	0.143039	-0.0352442	0.0251966	0.104
393	-0.314627	0.0111702	0.101032	0.073689	0.144392	0.172384	0.200805	0.277968	0.624738	0.798177	0.823326	0.803796	0.745265	0.708403	0.696965	0.676364	0.620487	-0.221037	-0.250279	-0.162748	-0.176553	-0.160936	-0.244755	-0.129694	0.0547694	0.076635	0.109452	0.0386129	0.0415399
394	-0.317144	0.00934881	0.0960965	0.0738911	0.145982	0.174704	0.201088	0.282522	0.633422	0.804655	0.828228	0.806556	0.747489	0.705683	0.702178	0.661287	0.517626	-0.207887	-0.262558	-0.0442033	-0.13497	-0.114595	-0.109738	-0.175722	0.0062073	0.160252	0.108568	0.0578549	0.0790125
395	-0.310796	0.00806029	0.0962684	0.0801084	0.148178	0.176139	0.203788	0.285609	0.64261	0.808844	0.833039	0.808838	0.749897	0.70971	0.692506	0.658985	0.500266	-0.201753	-0.258633	-0.017993	-0.177251	-0.195775	-0.282746	-0.204495	0.00280425	0.173233	0.109246	0.0974606	0.181445
396	-0.308294	0.00443132	0.09233	0.0814931	0.148959	0.175089	0.207361	0.292198	0.649942	0.817229	0.837149	0.812063	0.752326	0.709465	0.694029	0.664472	0.541234	-0.197539	-0.258591	-0.0661731	-0.0173072	-0.152527	-0.253942	-0.0744359	0.0421859	0.0237526	0.0732409	0.047897	0.135754
397	-0.310474	0.00872984	0.0975053	0.0829478	0.148855	0.178742	0.208797	0.296934	0.659668	0.82335	0.842545	0.817046	0.755408	0.714281	0.699617	0.653902	0.596212	-0.178165	-0.252208	-0.035368	-0.0139078	-0.0963276	-0.261121	-0.103162	0.0797343	0.166312	0.0459504	0.120236	0.113209
398	-0.304286	0.00495125	0.100957	0.0905257	0.154962	0.1808	0.211145	0.302567	0.667043	0.829081	0.846406	0.82122	0.758719	0.715346	0.708886	0.677064	0.58973	-0.110039	-0.247642	-0.0743824	-0.0630207	-0.249589	-0.240968	-0.229691	0.0535566	0.109213	0.0579008	0.087418	0.171173
399	-0.305267	0.00638684	0.0994367	0.0935901	0.153674	0.182145	0.214853	0.307766	0.676271	0.834172	0.851386	0.824382	0.762779	0.717387	0.709789	0.662706	0.614073	0.156936	-0.249009	-0.0493088	-0.0935903	-0.189401	-0.325707	-0.165321	0.0120289	0.115854	0.0900362	-0.030145	0.138977
400	-0.301603	0.00738576	0.0982561	0.0964625	0.158541	0.182991	0.217027	0.31432	0.684782	0.841051	0.855777	0.82868	0.765405	0.713917	0.706069	0.64742	0.591202	0.394376	-0.245469	-0.132361	-0.0506161	-0.13491	-0.246408	-0.129421	-0.00470023	0.159294	0.03682	0.00781412	0.0943804
401	-0.294365	0.00422661	0.0991038	0.103849	0.159357	0.185518	0.220393	0.322505	0.692911	0.845537	0.860413	0.832872	0.767662	0.717868	0.715129	0.665978	0.603777	0.459497	-0.244393	-0.176995	-0.0812349	-0.212697	-0.217783	-0.127322	0.00920818	0.121709	0.143518	0.009818	0.198597
402	-0.29788	0.00703089	0.0913625	0.106653	0.161074	0.187686	0.22439	0.327104	0.703015	0.851614	0.865772	0.834397	0.770079	0.723677	0.710559	0.667111	0.621236	0.480398	-0.240335	-0.19971	0.0423169	-0.1292	-0.168416	-0.190772	0.0500665	0.143868	-0.00782621	-0.013396	0.097531
403	-0.288454	0.00646168	0.101487	0.114209	0.165647	0.191245	0.228145	0.333665	0.709531	0.857799	0.867608	0.839924	0.772282	0.727446	0.717804	0.692162	0.66904	0.45675	-0.236336	-0.247555	-0.086766	-0.164292	-0.228344	-0.141856	0.111086	0.0729784	0.134504	0.090209	0.150084
404	-0.289155	0.00995659	0.105408	0.116071	0.16963	0.194314	0.231298	0.337778	0.717839	0.863572	0.872822	0.84288	0.776514	0.727942	0.717645	0.673417	0.616331	0.521996	-0.234525	-0.248944	-0.0514699	-0.211819	-0.246955	-0.0194212	-0.0175775	0.150826	0.165015	0.0520925	0.0581218
405	-0.282691	0.0146833	0.100044	0.124027	0.172712	0.197127	0.236203	0.345362	0.725316	0.867258	0.876129	0.845089	0.778448	0.727112	0.717432	0.683269	0.653639	0.585722	-0.223052	-0.252551	-0.164748	-0.165439	-0.145576	-0.204133	0.0795835	0.063674	0.0555738	0.022565	0.103246
406	-0.279133	0.0171198	0.105005	0.12169	0.174966	0.196637	0.239353	0.350984	0.732982	0.871691	0.880689	0.848337	0.779567	0.730322	0.718028	0.689282	0.660311	0.547066	-0.200955	-0.257156	-0.0475094	-0.246007	-0.194097	0.0371511	-0.0620807	0.107895	-0.032558	0.0916564	0.175349
407	-0.275125	0.0210887	0.111709	0.129697	0.175368	0.199431	0.243141	0.357929	0.738585	0.875595	0.883416	0.852817	0.781419	0.730519	0.718542	0.683279	0.64122	0.568189	-0.173737	-0.260396	-0.072263	-0.0862649	-0.188384	-0.0872864	0.0595243	0.156079	0.0569862	0.0745131	0.170107
408	-0.271778	0.0233133	0.118139	0.132182	0.179121	0.203653	0.246483	0.36378	0.746135	0.879988	0.886884	0.855199	0.788227	0.730171	0.720161	0.686978	0.635314	0.519661	-0.11152	-0.26354	-0.106912	-0.0832997	-0.128827	-0.115589	0.0668764	0.112994	0.0430933	0.107975	0.117131
409	-0.264103	0.0246019	0.119689	0.137974	0.184571	0.205875	0.25083	0.369011	0.752673	0.883408	0.889335	0.857602	0.787775	0.73271	0.716436	0.69387	0.660586	0.608041	0.00464192	-0.260327	-0.0662895	-0.123948	-0.210711	-0.165415	0.0491088	0.0469975	0.132729	0.0997579	0.157969
410	-0.26649	0.024569	0.119526	0.140382	0.187145	0.20924	0.253928	0.375782	0.759988	0.887085	0.891794	0.860654	0.789637	0.739472	0.717912	0.683532	0.650059	0.565247	0.301527	-0.259077	-0.125761	-0.186514	-0.156417	-0.108099	0.00256783	0.12146	0.104941	0.158876	0.183727
411	-0.261747	0.0330878	0.119637	0.148044	0.18836	0.214266	0.258431	0.381343	0.767099	0.889833	0.895002	0.864802	0.793284	0.73897	0.718156	0.685374	0.651728	0.607122	0.45558	-0.255716	-0.182577	-0.131085	-0.15415	-0.0856207	0.10152	0.0189495	0.0888053	0.0265231	0.149844
412	-0.257068	0.0332224	0.121056	0.155027	0.195073	0.214603	0.261802	0.391234	0.772283	0.893506	0.898065	0.867056	0.79453	0.733235	0.715703	0.690618	0.663463	0.558402	0.435805	-0.251257	-0.215015	-0.11442	-0.106807	-0.0744079	-0.000452992	0.0729319	0.0688848	0.0855617	0.191381
413	-0.253068	0.0334083	0.125007	0.152972	0.195795	0.219267	0.26566	0.395864	0.7782	0.896007	0.90003	0.868173	0.796354	0.739042	0.718042	0.697637	0.664322	0.61937	0.491656	-0.244603	-0.263961	-0.122007	-0.181462	5.03087e-05	-0.0640201	0.0296596	-0.0242426	0.0464399	0.147907
414	-0.248146	0.0421906	0.131916	0.161458	0.198056	0.21996	0.269269	0.400342	0.781102	0.899016	0.902987	0.871855	0.798512	0.737754	0.716894	0.694394	0.653353	0.604315	0.460737	-0.237872	-0.261115	-0.124643	-0.0869694	-0.12588	0.0457187	0.120046	0.140998	0.0703769	0.139307
415	-0.247594	0.0482798	0.130318	0.159827	0.19983	0.223808	0.273056	0.407786	0.787584	0.901572	0.904362	0.873665	0.800487	0.738917	0.716054	0.683368	0.651458	0.622375	0.490744	-0.232942	-0.260336	-0.0842201	-0.131684	-0.00635529	-0.0550231	0.114959	0.0815395	0.118568	0.141857
416	-0.24115	0.0486582	0.130558	0.170609	0.205486	0.226003	0.277081	0.413029	0.792173	0.904322	0.907171	0.87501	0.802383	0.741665	0.715695	0.693215	0.658218	0.631989	0.503085	-0.214715	-0.269789	-0.128273	-0.133657	-0.0484653	0.10228	0.109703	0.123614	0.141871	0.164086
417	-0.239475	0.0522763	0.13727	0.173471	0.207059	0.229449	0.280978	0.417289	0.796796	0.906545	0.909233	0.877224	0.804523	0.741867	0.713062	0.688862	0.651192	0.635894	0.531101	-0.200259	-0.265794	-0.112169	-0.187137	-0.0885843	0.126496	0.104302	-0.0184321	0.0949492	0.124433
418	-0.233378	0.0539521	0.134057	0.173194	0.208078	0.232736	0.285341	0.424362	0.801967	0.908851	0.909882	0.878547	0.805421	0.742549	0.712463	0.696523	0.672084	0.625567	0.584885	-0.178135	-0.261502	-0.111426	-0.131798	-0.0523036	-0.0150863	-0.0212351	-0.0254661	0.0532898	0.184303
419	-0.233676	0.0569824	0.141844	0.178129	0.211282	0.235446	0.287919	0.428858	0.804078	0.911634	0.912674	0.880642	0.807961	0.74235	0.713621	0.68521	0.663593	0.621379	0.561641	-0.114489	-0.258554	-0.178322	-0.125286	-0.0740299	0.0635802	0.150045	0.00580084	0.127637	0.104381
420	-0.229782	0.0645147	0.143852	0.186093	0.215286	0.237042	0.290361	0.435355	0.809328	0.912965	0.914332	0.882592	0.808413	0.746938	0.719399	0.69758	0.663191	0.644756	0.533886	0.137823	-0.258574	-0.248129	-0.194032	-0.158757	0.0975554	0.132581	0.116	0.114424	0.213148
421	-0.226875	0.0620201	0.147431	0.190544	0.216486	0.241096	0.294786	0.439366	0.812596	0.91483	0.915525	0.884229	0.810925	0.745751	0.721265	0.687912	0.680913	0.641321	0.560655	0.340266	-0.256176	-0.0953952	-0.253063	0.0487782	-0.0347254	0.0762209	0.0931051	0.0638583	0.158203
422	-0.223114	0.0690334	0.151087	0.188535	0.221584	0.244096	0.296433	0.445139	0.817731	0.916123	0.916753	0.885399	0.812861	0.74639	0.71883	0.698376	0.665228	0.639443	0.594985	0.342953	-0.254901	-0.252731	-0.165487	-0.0688685	0.0910232	0.0735292	0.0345089	0.17763	0.154435
423	-0.222122	0.0700782	0.15323	0.193776	0.226051	0.245419	0.301518	0.452049	0.820487	0.918897	0.9185	0.886409	0.813533	0.746021	0.717117	0.690537	0.669735	0.657024	0.605792	0.39404	-0.252256	-0.245518	-0.0963797	-0.0648	0.0688802	-0.0631398	0.0556096	0.137621	0.18527
424	-0.221921	0.0721409	0.149269	0.198216	0.228599	0.248699	0.303131	0.457353	0.823638	0.919755	0.920404	0.888281	0.815826	0.746192	0.713795	0.690558	0.665817	0.641718	0.637869	0.453837	-0.247369	-0.252722	-0.0783981	-0.0703919	0.0167512	0.113852	0.0540991	0.12278	0.28033
425	-0.213468	0.0751758	0.151889	0.198783	0.228205	0.251111	0.308005	0.463252	0.827115	0.921539	0.921066	0.890291	0.81415	0.745744	0.717291	0.689258	0.666046	0.663941	0.632446	0.491028	-0.24445	-0.258851	-0.0635594	0.00272967	-0.0463582	0.0952998	0.0594946	0.0524534	0.204037
426	-0.209883	0.0785166	0.157163	0.206528	0.234811	0.254919	0.310944	0.46822	0.831703	0.923325	0.922525	0.89096	0.815929	0.747397	0.717757	0.687813	0.657566	0.652484	0.617668	0.520901	-0.242563	-0.25844	-0.155432	0.0230281	0.0948592	0.0511105	0.060129	0.00536146	0.235206
427	-0.206148	0.0785239	0.161447	0.211357	0.236227	0.25763	0.312911	0.472059	0.834157	0.923604	0.923421	0.892598	0.818203	0.746939	0.719123	0.689169	0.666687	0.652125	0.641339	0.484742	-0.229683	-0.260833	0.00277444	-0.0772715	0.0285028	0.0418689	0.151055	0.131912	0.108383
428	-0.212047	0.0847116	0.159111	0.210966	0.238483	0.262244	0.318676	0.47476	0.836229	0.925946	0.924588	0.893573	0.819859	0.748075	0.718315	0.689158	0.664823	0.653498	0.651909	0.579659	-0.199603	-0.260858	-0.137029	0.175725	-0.0113564	0.134173	0.0894897	0.0233805	0.196843
429	-0.206766	0.083447	0.165553	0.20927	0.243852	0.265037	0.322345	0.480919	0.839076	0.926435	0.925717	0.894467	0.818948	0.745382	0.713425	0.688941	0.674624	0.637832	0.616314	0.574795	-0.1514	-0.260318	-0.013262	-0.197785	0.0843536	0.109009	0.210547	0.152729	0.195009
430	-0.20991	0.0842125	0.165412	0.217138	0.246875	0.266834	0.325611	0.485956	0.841561	0.927785	0.926147	0.895295	0.819077	0.748548	0.715469	0.682021	0.673124	0.665853	0.616402	0.585257	0.103747	-0.258833	-0.152093	-0.0268323	0.110533	0.0774194	0.019591	0.0210147	0.279248
431	-0.214473	0.0911932	0.167911	0.220483	0.248523	0.268871	0.32702	0.491641	0.843958	0.928851	0.927311	0.896906	0.819924	0.748971	0.711976	0.685502	0.661281	0.659409	0.675428	0.514643	0.294303	-0.258463	-0.164508	-0.0684677	0.0665463	0.120621	0.0503005	0.167781	0.104449
432	-0.220302	0.0916833	0.161917	0.227596	0.250998	0.274454	0.332822	0.496788	0.84587	0.930063	0.92877	0.897365	0.821404	0.747988	0.712369	0.68884	0.662421	0.656885	0.652626	0.520283	0.324078	-0.256826	-0.209803	-0.0644294	0.0351542	0.0281621	-0.0169573	0.0897761	0.184538
433	-0.225511	0.0990532	0.17361	0.221417	0.252998	0.273547	0.335943	0.497722	0.84888	0.931423	0.929437	0.898187	0.82079	0.747643	0.710946	0.687546	0.66357	0.657497	0.635228	0.582088	0.399026	-0.254632	-0.229096	0.12991	0.0109309	0.0402496	0.136171	0.102754	0.204827
434	-0.237487	0.105362	0.175328	0.231208	0.258298	0.277961	0.339704	0.506441	0.851628	0.932116	0.930044	0.899798	0.823275	0.747344	0.710754	0.681504	0.666761	0.659168	0.647055	0.593737	0.265003	-0.254339	-0.246721	-0.0296842	0.0231993	0.0885778	0.0195617	0.0994038	0.138027
435	-0.249811	0.104356	0.178187	0.238174	0.261801	0.280129	0.342112	0.50909	0.852321	0.933504	0.931003	0.899985	0.822089	0.745705	0.710032	0.683352	0.661283	0.645951	0.648699	0.626059	0.332768	-0.239519	-0.263948	0.0353465	0.179037	0.0838565	0.166997	0.125417	0.276017
436	-0.258872	0.103197	0.178528	0.237597	0.263692	0.28561	0.346284	0.515008	0.856526	0.934588	0.931849	0.900672	0.82356	0.747628	0.710574	0.689848	0.662311	0.656325	0.660734	0.611725	0.505617	-0.229724	-0.264862	-0.13727	0.117344	0.00542223	0.113955	0.10911	0.203752
437	-0.264519	0.10501	0.184481	0.239679	0.266292	0.285592	0.350901	0.518863	0.856823	0.935458	0.932286	0.901533	0.823067	0.749003	0.707587	0.684212	0.660948	0.655822	0.644958	0.587523	0.418135	-0.206764	-0.266454	-0.0928186	0.0974769	0.141557	0.0490583	0.0633222	0.111692
438	-0.27055	0.111761	0.180869	0.24996	0.271417	0.287532	0.354912	0.520447	0.858364	0.936414	0.932963	0.901852	0.824849	0.745331	0.708219	0.683925	0.660643	0.648236	0.645889	0.62678	0.336539	-0.155105	-0.266956	-0.0399477	0.030136	0.0417126	0.0983684	0.0708418	0.229681
439	-0.274053	0.113254	0.183075	0.244988	0.272115	0.293415	0.357124	0.526314	0.860847	0.936264	0.933741	0.901886	0.823758	0.747131	0.708942	0.685683	0.662562	0.664562	0.644924	0.572066	0.524781	-0.0265099	-0.266585	-0.0129916	0.0912502	0.0414078	0.138553	0.160422	0.196726
440	-0.272608	0.11109	0.185117	0.255838	0.277999	0.294461	0.360048	0.527637	0.862819	0.937214	0.93474	0.903189	0.824115	0.743786	0.707957	0.682797	0.660246	0.656267	0.666808	0.606203	0.488243	0.153962	-0.264203	-0.0162516	0.124723	0.115164	0.179632	0.0135757	0.181026
441	-0.27352	0.117629	0.184048	0.250732	0.28129	0.298804	0.362629	0.532515	0.864825	0.937968	0.935137	0.903281	0.823853	0.746384	0.711617	0.677422	0.660448	0.655949	0.641985	0.620136	0.502457	0.358448	-0.260439	-0.0540392	0.116954	0.150635	0.0763258	0.138908	0.177555
442	-0.265565	0.115488	0.198374	0.259333	0.281923	0.300797	0.364616	0.53942	0.865912	0.938851	0.935343	0.903869	0.824193	0.743649	0.704139	0.682231	0.670738	0.649242	0.651201	0.614668	0.563256	0.275111	-0.255955	-0.164786	0.111274	0.0128602	0.0298525	0.162162	0.176149
443	-0.261804	0.123134	0.191754	0.25536	0.287949	0.3044	0.368346	0.541655	0.86711	0.939013	0.936249	0.904521	0.82494	0.741399	0.706151	0.677475	0.669836	0.646565	0.64636	0.609596	0.547983	0.266703	-0.249055	-0.246402	0.0327515	0.0481306	0.163418	0.137769	0.214531
444	-0.249248	0.119339	0.195729	0.25877	0.287073	0.303724	0.370291	0.546805	0.870672	0.939558	0.935929	0.904189	0.822978	0.743023	0.704267	0.676107	0.654623	0.657792	0.657741	0.63551	0.521309	0.255956	-0.242575	-0.264251	-0.0290694	0.130924	0.00566171	0.0949486	0.197961
445	-0.240125	0.116709	0.188015	0.268965	0.291468	0.30629	0.373769	0.546914	0.869438	0.940501	0.936627	0.905553	0.823155	0.743423	0.708027	0.675058	0.661358	0.656084	0.639762	0.589183	0.548591	0.174643	-0.231328	-0.271368	0.0389614	0.000975561	0.101491	0.0783775	0.180845
446	-0.226007	0.119311	0.186253	0.269896	0.291896	0.310643	0.377338	0.551987	0.872836	0.940754	0.937444	0.904975	0.822529	0.742232	0.70605	0.67685	0.655457	0.651748	0.6515	0.612241	0.52193	0.375477	-0.220913	-0.274243	0.0712292	-0.0548767	0.0670068	0.169958	0.17512
447	-0.206277	0.117628	0.187066	0.273807	0.292024	0.311229	0.3788	0.555522	0.872013	0.941196	0.936895	0.905374	0.824279	0.741612	0.705449	0.680699	0.661221	0.653875	0.65862	0.622742	0.510707	0.342056	-0.195894	-0.270722	0.0373322	0.107503	0.00792193	0.0670078	0.198898
448	-0.19695	0.111628	0.189438	0.270083	0.296503	0.311538	0.380974	0.557204	0.873379	0.941191	0.937596	0.906119	0.823155	0.74024	0.703377	0.679182	0.660391	0.654156	0.64316	0.596702	0.556403	0.348862	-0.144023	-0.26871	0.104105	0.184104	0.14116	0.110268	0.0854099
449	-0.176957	0.0968875	0.203683	0.272143	0.302156	0.315402	0.382413	0.561924	0.875488	0.942048	0.938267	0.905117	0.823385	0.743073	0.701167	0.676902	0.65628	0.655558	0.643545	0.635755	0.59388	0.376092	-0.0964407	-0.267787	0.140001	0.0721552	0.00497422	-0.016116	0.245885
450	-0.162812	0.0735538	0.199631	0.272163	0.306438	0.320571	0.385402	0.564125	0.875887	0.942537	0.937783	0.905225	0.822575	0.742358	0.70206	0.677148	0.654498	0.655366	0.66019	0.62316	0.497731	0.435643	0.0892747	-0.264761	-0.033656	0.0549499	0.125817	0.114065	0.218116
451	-0.15896	0.0323986	0.205231	0.284306	0.303735	0.322327	0.390834	0.56435	0.876612	0.942406	0.938103	0.905404	0.822585	0.741962	0.698446	0.672031	0.665543	0.666301	0.658315	0.620849	0.588284	0.454413	0.224127	-0.260081	-0.0963516	0.036508	0.00185277	0.0847713	0.0939522
452	-0.148854	-0.00302033	0.209366	0.281781	0.305023	0.323149	0.391698	0.567722	0.877773	0.943016	0.937801	0.904737	0.820856	0.737299	0.699928	0.676029	0.657299	0.653147	0.643703	0.621729	0.54338	0.554158	0.187133	-0.256048	-0.204079	0.00379468	0.172411	0.0661482	0.130338
453	-0.139093	-0.0477837	0.20184	0.289108	0.310409	0.326671	0.395572	0.571965	0.878429	0.943276	0.938728	0.904453	0.822376	0.740389	0.701479	0.672655	0.660121	0.659185	0.644478	0.625099	0.599924	0.419191	0.17554	-0.250316	-0.254232	0.0076615	0.102405	0.154138	0.164701
454	-0.136925	-0.0929293	0.202186	0.288935	0.313204	0.330095	0.398012	0.572264	0.880257	0.943154	0.938679	0.905008	0.821548	0.740144	0.702098	0.670444	0.658613	0.661498	0.647759	0.619503	0.630984	0.507696	0.243682	-0.241033	-0.276266	0.0623554	-0.059085	0.159854	0.254586
455	-0.141639	-0.117929	0.195487	0.288171	0.3138	0.331842	0.395499	0.575034	0.88068	0.944047	0.938653	0.90452	0.820937	0.734783	0.699688	0.667199	0.654337	0.657343	0.639948	0.643617	0.611215	0.468993	0.294711	-0.232973	-0.283707	0.0902546	0.123948	0.00589038	0.205347
456	-0.135	-0.148552	0.21095	0.282598	0.3173	0.330457	0.39906	0.578931	0.882573	0.943792	0.938501	0.905502	0.821996	0.740114	0.702516	0.674168	0.661216	0.661442	0.651143	0.637074	0.591466	0.547579	0.279781	-0.221737	-0.281762	0.0784708	0.0611768	0.214137	0.175105
457	-0.138472	-0.172089	0.220258	0.299322	0.315301	0.332341	0.403988	0.578515	0.883909	0.944119	0.938855	0.905474	0.819786	0.733815	0.699901	0.671034	0.660978	0.646558	0.661691	0.630192	0.587142	0.471512	0.292132	-0.205876	-0.274708	0.0428541	0.10553	0.0369084	0.181292
458	-0.135723	-0.184224	0.209885	0.2975	0.320843	0.336042	0.403722	0.583779	0.88405	0.945219	0.939501	0.905351	0.818892	0.735439	0.696783	0.672271	0.655316	0.656765	0.642386	0.631156	0.575623	0.516551	0.279112	-0.166538	-0.272826	-0.0520702	0.100749	0.124047	0.18189
459	-0.139283	-0.193689	0.198176	0.296367	0.322702	0.337841	0.406258	0.585753	0.88533	0.94474	0.9386	0.9049	0.819586	0.735898	0.695928	0.668638	0.650731	0.65772	0.636953	0.63295	0.564623	0.506066	0.3367	-0.101794	-0.268857	0.00373757	0.00578637	0.00251677	0.165383
460	-0.126688	-0.196848	0.202888	0.303377	0.321578	0.33844	0.411522	0.589682	0.884509	0.944734	0.938665	0.904983	0.818976	0.733269	0.696085	0.672956	0.652795	0.648882	0.651401	0.637331	0.569563	0.466185	0.410361	0.0575926	-0.263314	0.0360636	-0.0217337	0.0752864	0.151135
461	-0.123332	-0.200329	0.211437	0.302178	0.323422	0.339433	0.410163	0.590477	0.884353	0.944716	0.939191	0.904216	0.817385	0.734258	0.693202	0.666966	0.655764	0.641189	0.640526	0.643852	0.568695	0.477489	0.29996	0.142538	-0.258312	-0.0369232	0.175236	0.0804128	0.164344
462	-0.131388	-0.197673	0.213558	0.295092	0.325185	0.34029	0.410545	0.591709	0.886589	0.944976	0.938794	0.904211	0.815322	0.730305	0.693217	0.669892	0.652374	0.649008	0.649951	0.637495	0.605727	0.452248	0.321947	0.165017	-0.25227	-0.161277	0.181204	0.101103	0.11786
463	-0.132086	-0.195774	0.202751	0.306572	0.330805	0.340367	0.412574	0.595824	0.886	0.945612	0.93872	0.90474	0.817351	0.731903	0.688045	0.66812	0.656832	0.64616	0.640817	0.612805	0.557559	0.452626	0.372973	0.215216	-0.245412	-0.249771	0.114023	0.110657	0.213927
464	-0.137772	-0.185166	0.208145	0.300011	0.331015	0.344168	0.415276	0.595608	0.885994	0.945441	0.93919	0.903762	0.815199	0.731164	0.689263	0.666468	0.649982	0.645845	0.634388	0.635053	0.607362	0.513681	0.397465	0.251781	-0.237778	-0.272161	0.0765343	0.0503615	0.0629984
465	-0.126105	-0.173091	0.219731	0.304618	0.335922	0.347687	0.420422	0.598451	0.887428	0.945227	0.938174	0.903515	0.815692	0.728192	0.689155	0.668311	0.650028	0.652413	0.6493	0.647743	0.560478	0.551276	0.330247	0.242224	-0.226065	-0.279775	-0.0718296	0.0512099	0.203584
466	-0.126284	-0.149372	0.201427	0.316067	0.336106	0.347775	0.421329	0.596295	0.886107	0.94636	0.938587	0.902838	0.813312	0.730319	0.694484	0.668613	0.650903	0.646605	0.656956	0.652378	0.591307	0.493756	0.479531	0.240014	-0.210379	-0.275043	-0.0130219	0.036353	0.0424556
467	-0.124386	-0.124389	0.217969	0.308257	0.343551	0.351773	0.423826	0.597773	0.88717	0.944941	0.938224	0.903262	0.812314	0.730729	0.689406	0.672663	0.650346	0.661809	0.638408	0.631584	0.62169	0.477079	0.410747	0.340709	-0.19365	-0.27314	0.0607125	-0.0811027	0.227697
468	-0.125641	-0.0741485	0.155873	0.312419	0.34269	0.349664	0.423234	0.600352	0.886489	0.946292	0.938727	0.902775	0.812842	0.724657	0.689963	0.662387	0.652545	0.654421	0.646022	0.624721	0.580928	0.550029	0.4427	0.250157	-0.16106	-0.268406	0.0188871	-0.0251249	0.0180903
469	-0.125347	-0.0277731	0.136958	0.313643	0.346324	0.356909	0.422416	0.597575	0.889655	0.945925	0.938415	0.900953	0.813547	0.724353	0.68835	0.659012	0.649579	0.65567	0.636879	0.639018	0.615208	0.519267	0.37558	0.325645	-0.151909	-0.26288	0.147656	-0.0645319	0.109592
470	-0.132376	0.020554	0.0784054	0.313842	0.33724	0.354933	0.427366	0.60131	0.889216	0.945009	0.938611	0.900263	0.810888	0.724083	0.684302	0.659297	0.658457	0.639474	0.634568	0.624664	0.63783	0.493671	0.39306	0.371601	-0.0103433	-0.257842	0.0636932	-0.036639	-0.0170892
471	-0.1152	0.0679181	0.0028147	0.307677	0.343039	0.351081	0.425742	0.604699	0.890929	0.946671	0.937386	0.901744	0.808174	0.729724	0.689927	0.660306	0.652476	0.641671	0.668657	0.634067	0.604132	0.517916	0.44137	0.321995	0.0805704	-0.253954	0.0291889	0.0711088	0.022242
472	-0.12772	0.101891	-0.0733821	0.303694	0.348274	0.357115	0.429019	0.608202	0.888913	0.945679	0.937497	0.90111	0.808939	0.725143	0.684917	0.663091	0.648911	0.64187	0.641116	0.610573	0.585702	0.531426	0.454073	0.375382	0.144202	-0.250106	-0.1255	0.0864955	0.141635
473	-0.124115	0.110744	-0.135175	0.31169	0.352461	0.355668	0.429961	0.605796	0.88946	0.945572	0.937388	0.898644	0.805262	0.720612	0.684412	0.662943	0.648008	0.654748	0.642336	0.624723	0.583509	0.548487	0.504559	0.3413	0.133357	-0.24851	-0.230075	0.0182974	0.190614
474	-0.133685	0.120403	-0.177703	0.30949	0.349298	0.356735	0.427465	0.607268	0.890599	0.945188	0.937861	0.900687	0.806506	0.72196	0.687998	0.666029	0.648885	0.640381	0.632356	0.628342	0.588661	0.547239	0.376046	0.349999	0.231261	-0.245187	-0.264113	-0.00998273	0.0940372
475	-0.141712	0.12337	-0.205906	0.325106	0.350008	0.361521	0.432444	0.612882	0.893068	0.94526	0.937198	0.89889	0.807706	0.721039	0.68282	0.659861	0.651128	0.659612	0.636671	0.602538	0.590187	0.530417	0.470383	0.387161	0.30188	-0.239181	-0.26626	-0.0830079	0.111727
476	-0.134836	0.117947	-0.225078	0.333269	0.356936	0.362169	0.430918	0.615508	0.891255	0.944917	0.937144	0.898939	0.804591	0.723629	0.681744	0.657278	0.664134	0.648992	0.642088	0.614751	0.585357	0.50246	0.539163	0.327575	0.391951	-0.234258	-0.265563	0.0152166	0.0786469
477	-0.12179	0.13127	-0.239761	0.317123	0.356705	0.354465	0.433776	0.606971	0.890615	0.945992	0.935971	0.897729	0.804867	0.722199	0.678413	0.661417	0.657725	0.644703	0.646302	0.627522	0.616954	0.568791	0.462791	0.41082	0.399685	-0.229625	-0.265698	0.0340666	0.0507054
478	-0.121024	0.12399	-0.24644	0.298226	0.349207	0.360354	0.43129	0.611885	0.890336	0.945161	0.935674	0.896157	0.803341	0.718849	0.687816	0.659674	0.646318	0.648375	0.635429	0.613069	0.620129	0.578621	0.463971	0.388214	0.276492	-0.212315	-0.26158	0.044196	0.0281314
479	-0.131743	0.127995	-0.25112	0.314036	0.354298	0.362832	0.4326	0.614823	0.891732	0.945395	0.936243	0.896907	0.800138	0.716902	0.688742	0.657587	0.647386	0.638021	0.640823	0.598784	0.591954	0.553544	0.453462	0.400467	0.25295	-0.169236	-0.259284	0.153433	0.203077
480	-0.13452	0.122622	-0.255829	0.337703	0.349138	0.361489	0.436334	0.616098	0.889875	0.944904	0.934589	0.896723	0.800386	0.722902	0.68238	0.667583	0.649454	0.650476	0.651413	0.620846	0.607202	0.523979	0.523995	0.354166	0.34295	-0.0376038	-0.256369	-0.0952399	0.0134265
481	-0.133388	0.111095	-0.259177	0.336978	0.347243	0.364789	0.44519	0.613031	0.88884	0.945001	0.935665	0.894853	0.800909	0.714852	0.686543	0.660419	0.639233	0.638657	0.641806	0.616621	0.584932	0.590639	0.462025	0.412774	0.305034	0.136703	-0.251482	0.0287451	0.045411
482	-0.132869	0.123392	-0.259029	0.324146	0.354049	0.363312	0.433466	0.614138	0.889792	0.944831	0.934811	0.895422	0.799005	0.709373	0.68374	0.659929	0.6337	0.644943	0.626564	0.62578	0.601191	0.594658	0.416736	0.516101	0.359942	0.202184	-0.249651	-0.135404	0.0865627
483	-0.130144	0.118268	-0.258447	0.306687	0.351949	0.361371	0.436716	0.617244	0.88998	0.943498	0.934464	0.894171	0.803336	0.706677	0.679362	0.657887	0.661184	0.645226	0.641257	0.638454	0.600475	0.590247	0.439632	0.432772	0.398429	0.318672	-0.245838	-0.233379	0.00544591
484	-0.113328	0.121439	-0.256812	0.315219	0.352803	0.367074	0.440407	0.618463	0.8888	0.94441	0.933668	0.894736	0.798794	0.713898	0.675627	0.656396	0.655145	0.651996	0.63285	0.621325	0.598957	0.537397	0.444353	0.431286	0.346886	0.22118	-0.243137	-0.270366	-0.0160523
485	-0.11547	0.127974	-0.253493	0.329693	0.351581	0.35924	0.443127	0.619566	0.892096	0.944287	0.933261	0.893055	0.793491	0.713649	0.685528	0.653412	0.640554	0.645197	0.642074	0.612399	0.594167	0.610517	0.527642	0.446536	0.334719	0.246456	-0.23912	-0.264831	0.0668737
486	-0.119668	0.127838	-0.250888	0.328286	0.360469	0.364627	0.439877	0.623032	0.89377	0.943536	0.932796	0.891131	0.796241	0.704755	0.678693	0.659952	0.647493	0.645039	0.639213	0.616547	0.585421	0.566008	0.49899	0.509263	0.328682	0.379333	-0.224627	-0.276481	0.00929404
487	-0.117078	0.129413	-0.239843	0.313544	0.348601	0.373281	0.442756	0.61446	0.893101	0.942671	0.933542	0.890926	0.794572	0.708651	0.676637	0.657329	0.643192	0.642492	0.628904	0.606121	0.564644	0.582832	0.492933	0.420892	0.349808	0.373361	-0.202484	-0.276412	0.0848249
488	-0.117773	0.106953	-0.231864	0.29934	0.353336	0.364707	0.44048	0.622497	0.89198	0.943088	0.930164	0.890286	0.790775	0.709974	0.674498	0.647748	0.633832	0.630928	0.65145	0.627261	0.588027	0.56666	0.517791	0.444854	0.390061	0.315323	-0.178753	-0.270677	0.0670627
489	-0.117822	0.105876	-0.215575	0.277807	0.36896	0.373688	0.440497	0.62155	0.890892	0.944917	0.931204	0.890547	0.792197	0.710205	0.681972	0.650653	0.652366	0.634153	0.64973	0.631733	0.543892	0.565883	0.52934	0.415178	0.452111	0.211415	-0.151112	-0.264846	0.106557
490	-0.112164	0.117023	-0.174617	0.164407	0.359116	0.370344	0.444801	0.624198	0.890884	0.944204	0.931325	0.889055	0.79455	0.704117	0.670884	0.660634	0.642145	0.64147	0.621868	0.616602	0.617455	0.551287	0.502208	0.474768	0.410142	0.339473	-0.07157	-0.260072	0.0330647
491	-0.11285	0.102561	-0.119554	0.0481842	0.356138	0.37155	0.437905	0.626964	0.891706	0.941755	0.931874	0.887107	0.788492	0.701697	0.671009	0.649503	0.642079	0.636713	0.623423	0.629249	0.581647	0.534183	0.436824	0.422056	0.392097	0.365945	0.0550049	-0.255533	-0.0483779
492	-0.11815	0.0790139	-0.0574618	-0.101644	0.369318	0.37319	0.449161	0.624423	0.89204	0.941159	0.930206	0.887159	0.789174	0.70432	0.67137	0.652485	0.64466	0.651157	0.609366	0.614924	0.587363	0.575504	0.513354	0.419838	0.416543	0.400954	0.263652	-0.249279	-0.157934
493	-0.12001	0.0669751	0.0670771	-0.2054	0.366941	0.37177	0.437678	0.626626	0.890165	0.941259	0.930017	0.884806	0.787356	0.699663	0.665511	0.667744	0.637826	0.632272	0.630214	0.621057	0.598203	0.559191	0.537814	0.48007	0.419699	0.42754	0.242279	-0.24233	-0.244418
494	-0.120262	0.0747631	0.107723	-0.25565	0.352274	0.370767	0.4442	0.616854	0.892824	0.941902	0.92973	0.88458	0.782869	0.701937	0.672078	0.652127	0.634213	0.645229	0.610021	0.610114	0.581978	0.531625	0.613538	0.376809	0.394674	0.308357	0.223333	-0.234918	-0.279888
495	-0.103223	0.0900528	0.120485	-0.285025	0.347524	0.364766	0.447604	0.633409	0.89471	0.940486	0.928795	0.88246	0.783836	0.705243	0.666816	0.650948	0.640289	0.644037	0.642016	0.619713	0.598575	0.570005	0.493501	0.422233	0.402366	0.429066	0.213059	-0.226247	-0.283042
496	-0.116295	0.0646525	0.124395	-0.301326	0.357512	0.371818	0.440409	0.629831	0.892368	0.93908	0.928588	0.882775	0.784564	0.702114	0.667775	0.649425	0.64263	0.645135	0.606015	0.605036	0.586385	0.540521	0.493247	0.390339	0.297083	0.32359	0.223922	-0.212307	-0.280214
497	-0.132246	0.0493534	0.170116	-0.310307	0.364138	0.373634	0.449449	0.630173	0.890198	0.939207	0.927762	0.883261	0.784966	0.700454	0.660975	0.65584	0.652775	0.644434	0.630999	0.623998	0.580787	0.529108	0.495183	0.409602	0.382549	0.386763	0.30808	-0.201791	-0.269611
498	-0.118855	0.0479666	0.149445	-0.315288	0.355325	0.368216	0.450079	0.633787	0.891197	0.939024	0.927133	0.88106	0.778561	0.698491	0.676014	0.644308	0.62631	0.630818	0.633068	0.599786	0.578063	0.5605	0.456841	0.436709	0.424704	0.413092	0.342765	-0.190631	-0.26792
499	-0.134377	0.0298814	0.151771	-0.323099	0.374656	0.372414	0.439257	0.627688	0.886563	0.940824	0.927661	0.881748	0.78066	0.696341	0.667666	0.651627	0.638733	0.632423	0.627899	0.60638	0.587398	0.514038	0.497887	0.459488	0.443154	0.393596	0.320497	-0.168828	-0.263081
500	-0.106603	0.0340041	0.174309	-0.325415	0.356654	0.353896	0.436878	0.633796	0.895211	0.938499	0.924614	0.882001	0.777688	0.695759	0.664994	0.644333	0.639439	0.649824	0.634396	0.607833	0.56445	0.545313	0.507001	0.416633	0.401706	0.44983	0.304212	-0.0807298	-0.255858
min	-0.476663	-0.498868	-0.446886	-0.472505	-0.446245	-0.416899	-0.457038	-0.47256	-0.416106	-0.378967	-0.32386	-0.294694	-0.28285	-0.280828	-0.269184	-0.262456	-0.250576	-0.241751	-0.262558	-0.26354	-0.269789	-0.293713	-0.362262	-0.398062	-0.430353	-0.296794	-0.328725	-0.339586	-0.342168
max	0.0138193	0.183805	0.220258	0.337703	0.374656	0.373688	0.450079	0.633796	0.895211	0.946671	0.939501	0.906119	0.82494	0.749003	0.721265	0.698376	0.680913	0.666301	0.675428	0.652378	0.63783	0.610517	0.613538	0.516101	0.452111	0.44983	0.342765	0.214541	0.28033

## Sheet: Figure D
emissioon, nm	310_0 [nm EX]		X [nm]	em460
220	0.0852347		220	-0.126688
225	0.13789		230	-0.196848
230	0.0664654		240	0.202888
235	-0.01735		250	0.303377
240	-0.0148326		260	0.321578
241	0.0964832		270	0.33844
242	0.00735344		280	0.411522
243	0.0081591		290	0.589682
244	0.00861345		300	0.884509
245	-0.0264328		310	0.944734
250	0.0160193		320	0.938665
255	-0.151799		330	0.904983
260	0.178588		340	0.818976
265	0.0246399		350	0.733269
270	-0.0291446		360	0.696085
275	0.00614821		370	0.672956
280	-0.0697831		380	0.652795
285	-0.110808		390	0.648882
290	0.0934876		400	0.651401
295	-0.0702004		410	0.637331
300	-0.102879		420	0.569563
305	-0.374521		430	0.466185
310	-0.371332		440	0.410361
315	-0.323081		450	0.0575926
320	0.604293		460	-0.263314
325	0.660925		470	0.0360636
330	0.659218		480	-0.0217337
335	0.667532		490	0.0752864
340	0.672141		500	0.151135
345	0.680723
350	0.691719
355	0.700791
360	0.701673
365	0.697178
370	0.694337
375	0.696254
380	0.710088
385	0.738285
390	0.776092
395	0.808844
400	0.841051
405	0.867258
410	0.887085
415	0.901572
420	0.912965
425	0.921539
430	0.927785
435	0.933504
440	0.937214
445	0.940501
450	0.942537
455	0.944047
460	0.944734
465	0.945227
470	0.945009
475	0.94526
480	0.944904
485	0.944287
490	0.944204
495	0.940486
500	0.938499

## Sheet: Figure E
Patients	4PA conc uM	FL Intenity ex310/em460					N=195
P1 HF1 240 100	3.0915	8.767
P1 HF1 180 100	3.96416	10.744
P1 HF1 120 100	6.31993	15.939
P1 HF1 60 100	9.73132	22.614
P1 HF1 10 100	12.7669	25.786
P2 HDF 240 100	1.75688	5.699
P2 HDF 180 100	2.31502	6.663
P2 HDF 120 100	3.25551	2.906
P2 HDF 60 100	2.48411	10.466
P2 HDF 10 100	4.32104	12.297
P3 HF1 240 100	1.59119	4.785
P3 HF1 180 100	2.16639	6.319
P3 HF1 120 100	2.59197	7.959
P3 HF1 60 100	3.44096	9.644
P3 HF1 10 100	4.59766	11.841
P4 HF2 240 100	1.38901	5.387
P4 HF2 180 100	1.75555	6.545
P4 HF2 120 100	2.15197	7.95
P4 HF2 60 100	2.87341	10.221
P4 HF2 10 100	3.53558	13.054
P1 HF2 240 100	2.30315	6.047
P1 HF2 180 100	3.22156	8.314
P1 HF2 120 100	4.7267	11.898
P1 HF2 60 100	7.07602	16.364
P1 HF2 10 100	10.1161	22.286		Linear Regression
P2 HF1 240 100	0.364214	8.991
P2 HF1 180 100	3.76505	10.391
P2 HF1 120 100	4.26084	11.95
P2 HF1 60 100	5.52319	13.869		Regression Statistics
P2 HF1 10 100	6.6711	16.5
P3 HDF 240 100	1.03619	3.047		R	0.93966
P3 HDF 180 100	1.38291	3.922
P3 HDF 120 100	1.8992	5.152		R-square	0.88297
P3 HDF 60 100	2.44194	6.304
P3 HDF 10 100	2.99949	8.079		Adjusted R-square	0.88236
P4 HF1 240 100	2.22204	8.362
P4 HF1 180 100	2.51105	10.051		S	0.93089
P4 HF1 120 100	3.41696	12.443
P4 HF1 60 100	4.59257	16.165		N	194
P4 HF1 10 100	6.22605	20.046
P5 HD 240 100	0.519302	2.638		3.0914972 = - 1.15212 + 0.48702 * 8.767
P5 HD 180 100	0.630165	3.089
P5 HD 120 100	0.769507	3.853
P5 HD 60 100	0.875875	4.714
P5 HD 10 100	1.21291	6.512		ANOVA
P1 HD 240 100	4.21834	9.689
P1 HD 180 100	5.28253	11.813			d.f.	SS	MS	F	p-level
P1 HD 120 100	7.57201	16.325
P1 HD 60 100	9.61748	19.988		Regression	1	1255.24	1255.24	1448.54	0
P1 HD 10 100	13.2933	24.146
P2 HF2 240 100	0.853318	4.036		Residual	192	166.378	0.86655
P2 HF2 180 100	0.980361	4.441
P2 HF2 120 100	1.23348	5.429		Total	193	1421.62
P2 HF2 60 100	1.6003	6.819
P2 HF2 10 100	2.09018	8.302
P3 HF2 240 100	1.35332	4.925
P3 HF2 180 100	1.45266	4.028			Coefficient	Standard Error	LCL	UCL	t Stat	p-level	H0 (5%)
P3 HF2 120 100	1.91108	5.011
P3 HF2 60 100	2.48872	6.788		Intercept	-1.15212	0.1234	-1.39552	-0.90872	-9.3361	0	rejected
P3 HF2 10 100	3.55758	8.793
P4 HD 240 100	1.79135	6.345		8.767	0.48702	0.0128	0.46178	0.51225	38.0597	0	rejected
P4 HD 180 100	1.9584	7.323
P4 HD 120 100	2.44992	8.643		T (5%)	1.9724
P4 HD 60 100	3.13471	10.513
P4 HD 10 100	3.75989	13.175		LCL - Lower value of a reliable interval (LCL)
P5 HF1 240 100	0.142296	2.022
P5 HF1 180 100	0.15663	2.73		UCL - Upper value of a reliable interval (UCL)
P5 HF1 120 100	0.34031	3.575
P5 HF1 60 100	0.37957	4.915
P5 HF1 10 100	0.52916	6.888
P1 HDF 240 100	2.32495	5.7		Residuals
P1 HDF 180 100	3.19524	7.39
P1 HDF 120 100	5.50453	12.061		Observation	3.0915	Predicted Y	Residual	Standardized	Studentized	Deleted t	Leverage	Cook's D	DFIT	PRESS
P1 HDF 60 100	8.02433	16.943
P1 HDF 10 100	12.391	23.055		1	3.964	4.08037	-0.11637	-0.12501	-0.12542	-0.1251	0.00647	5e-05	-0.01009	-0.11713
P3 HD 240 100	1.92982	4.971
P3 HD 180 100	2.84402	6.942		2	6.32	6.61041	-0.29041	-0.31198	-0.31462	-0.31388	0.01674	0.00084	-0.04096	-0.29536
P3 HD 120 100	3.54969	8.519
P3 HD 60 100	4.55419	10.265		3	9.731	9.86124	-0.13024	-0.13991	-0.14316	-0.1428	0.04492	0.00048	-0.03097	-0.13637
P3 HD 10 100	3.81001	9.568
P4 HDF 240 100	1.12412	3.999		4	12.767	11.4061	1.36095	1.46199	1.51131	1.51642	0.06421	0.07836	0.39722	1.45433
P4 HDF 180 100	1.37001	4.837
P4 HDF 120 100	1.88608	6.116		5	1.757	1.62338	0.13362	0.14354	0.14399	0.14362	0.00625	7e-05	0.01139	0.13446
P4 HDF 60 100	2.86562	8.685
P4 HDF 10 100	3.98579	12.308		6	2.315	2.09286	0.22214	0.23863	0.23929	0.23871	0.00555	0.00016	0.01783	0.22338
P5 HF2 240 100	0.507303	1.966
P5 HF2 180 100	0.656576	2.637		7	3.256	0.26315	2.99285	3.21505	3.23168	3.31467	0.01027	0.05417	0.33759	3.0239
P5 HF2 120 100	0.928406	3.841
P5 HF2 60 100	1.35243	4.757		8	2.484	3.94498	-1.46098	-1.56945	-1.57434	-1.58047	0.00621	0.00774	-0.12489	-1.4701
P5 HF2 10 100	2.23525	8.573
P6 HD 240 100	1.4468	3.949		9	4.321	4.83671	-0.51571	-0.55399	-0.55636	-0.55535	0.00847	0.00132	-0.05133	-0.52011
P6 HD 180 100	1.83931	4.906
P6 HD 120 100	2.27971	6.269		10	1.591	1.17825	0.41275	0.44339	0.44501	0.44408	0.00724	0.00072	0.03792	0.41576
P6 HD 60 100	3.0393	7.914
P6 HD 10 100	4.36226	11.045		11	2.166	1.92533	0.24067	0.25854	0.25929	0.25865	0.00576	0.00019	0.01969	0.24206
P2 HD 240 100	3.06929	7.996
P2 HD 180 100	3.6654	8.752		12	2.592	2.72403	-0.13203	-0.14184	-0.1422	-0.14184	0.00516	5e-05	-0.01021	-0.13272
P2 HD 120 100	4.12636	10.017
P2 HD 60 100	5.19346	11.952		13	3.441	3.54466	-0.10366	-0.11135	-0.11166	-0.11138	0.0056	4e-05	-0.00836	-0.10424
P2 HD 10 100	6.2181	13.899
P5 HDF 240 100	0.409344	1.802		14	4.598	4.61463	-0.01663	-0.01786	-0.01793	-0.01788	0.00779	1.26207e-06	-0.00158	-0.01676
P5 HDF 180 100	0.459001	2.158
P5 HDF 120 100	0.573975	2.338		15	1.389	1.47143	-0.08243	-0.08855	-0.08884	-0.08861	0.00655	3e-05	-0.0072	-0.08298
P5 HDF 60 100	0.763651	3.172
P5 HDF 10 100	1.72999	7.01		16	1.756	2.0354	-0.2794	-0.30014	-0.30098	-0.30027	0.00562	0.00026	-0.02257	-0.28097
P6 HF2 240 100	0.641608	2.177
P6 HF2 180 100	0.840691	3.03		17	2.152	2.71965	-0.56765	-0.6098	-0.61137	-0.61037	0.00516	0.00097	-0.04396	-0.5706
P6 HF2 120 100	1.25769	4.291
P6 HF2 60 100	1.8261	6.387		18	2.873	3.82566	-0.95266	-1.02339	-1.02647	-1.02662	0.006	0.00318	-0.07975	-0.95841
P6 HF2 10 100	2.66926	8.661
P8 HD 240 100	3.61755	8.836		19	3.536	5.20538	-1.66938	-1.79332	-1.80215	-1.81285	0.00978	0.01604	-0.18015	-1.68586
P8 HD 180 100	4.95362	10.818
P8 HD 120 100	6.2514	13.58		20	2.303	1.79286	0.51014	0.54801	0.54965	0.54865	0.00596	0.00091	0.04247	0.5132
P8 HD 60 100	8.80786	17.68
P8 HD 10 100	11.9583	21.22		21	3.222	2.89693	0.32507	0.34921	0.35011	0.34931	0.00516	0.00032	0.02516	0.32676
P6 HF1 240 100	1.45331	3.925
P6 HF1 180 100	1.86466	5.014		22	4.727	4.64239	0.08461	0.09089	0.09125	0.09102	0.00787	3e-05	0.00811	0.08528
P6 HF1 120 100	2.80433	7.254
P6 HF1 60 100	3.70383	9.722		23	7.076	6.8174	0.2586	0.2778	0.28034	0.27967	0.01804	0.00072	0.0379	0.26335
P6 HF1 10 100	4.9929	12.64
P6 HDF 240 100	0.635375	1.862		24	10.116	9.7015	0.4145	0.44527	0.4552	0.45426	0.04314	0.00467	0.09646	0.43319
P6 HDF 180 100	0.895494	2.903
P6 HDF 120 100	1.39724	4.097		25	0.364	3.22663	-2.86263	-3.07516	-3.08335	-3.1544	0.0053	0.02534	-0.2303	-2.87789
P6 HDF 60 100	2.08879	6.13
P6 HDF 10 100	3.30732	9.835		26	3.765	3.90846	-0.14346	-0.15411	-0.15458	-0.15419	0.00614	7e-05	-0.01212	-0.14434
P8 HDF 240 100	1.82084	4.639
P8 HDF 180 100	2.65504	6.311		27	4.261	4.66771	-0.40671	-0.43691	-0.43865	-0.43773	0.00795	0.00077	-0.03917	-0.40997
P8 HDF 120 100	3.96687	8.514
P8 HDF 60 100	6.1429	12.932		28	5.523	5.60229	-0.07929	-0.08518	-0.08567	-0.08545	0.01143	4e-05	-0.00919	-0.08021
P8 HDF 10 100	10.6082	20.856
P6 HF1 240 100 2	0.274732	2.187		29	6.671	6.88363	-0.21263	-0.22842	-0.23056	-0.22999	0.01846	0.0005	-0.03154	-0.21663
P6 HF1 180 100 2	0.340203	2.636
P6 HF1 120 100 2	0.509869	3.495		30	1.036	0.33182	0.70418	0.75646	0.76027	0.75943	0.00999	0.00292	0.0763	0.71129
P6 HF1 60 100 2	0.532193	4.766
P6 HF1 10 100 2	0.972652	7.428		31	1.383	0.75795	0.62505	0.67145	0.67431	0.67335	0.00846	0.00194	0.06221	0.63038
P8 HF1 240 100	0.202222	3.925
P8 HF1 180 100	0.245564	5.014		32	1.899	1.35698	0.54202	0.58226	0.58425	0.58324	0.0068	0.00117	0.04828	0.54573
P8 HF1 120 100	0.350017	7.254
P8 HF1 60 100	0.507478	9.722		33	2.442	1.91802	0.52398	0.56288	0.56451	0.5635	0.00577	0.00092	0.04292	0.52702
P8 HF1 10 100	0.698425	12.64
P10 HD 240 100	0.198026	2.727		34	2.999	2.78248	0.21652	0.2326	0.2332	0.23263	0.00515	0.00014	0.01674	0.21765
P10 HD 180 100	0.179783	3.133
P10 HD 120 100	0.292937	3.794		35	2.222	2.9203	-0.6983	-0.75015	-0.75209	-0.75124	0.00517	0.00147	-0.05414	-0.70193
P10 HD 60 100	0.312087	4.582
P10 HD 10 100	0.383921	6.207		36	2.511	3.74287	-1.23187	-1.32333	-1.32723	-1.32988	0.00587	0.0052	-0.10218	-1.23914
P9 HF2 240 100	0.0813504	2.89
P9 HF2 180 100	0.0895356	3.422		37	3.417	4.90781	-1.49081	-1.60149	-1.60851	-1.61524	0.00871	0.01136	-0.15138	-1.5039
P9 HF2 120 100	0.15564	4.821
P9 HF2 60 100	0.220203	6.607		38	4.593	6.72048	-2.12748	-2.28543	-2.3056	-2.3321	0.01742	0.04713	-0.31055	-2.16521
P9 HF2 10 100	0.250087	10.009
P11 HDF 240 100	0.111035	1.567		39	6.226	8.61059	-2.38459	-2.56162	-2.60374	-2.64405	0.03209	0.11237	-0.48141	-2.46364
P11 HDF 180 100	0.149333	1.548
P11 HDF 120 100	0.152292	2.282		40	0.519	0.13263	0.38637	0.41506	0.41732	0.41642	0.01081	0.00095	0.04352	0.39059
P11 HDF 60 100	0.243581	3.418
P11 HDF 10 100	0.362118	5.649		41	0.63	0.35227	0.27773	0.29835	0.29984	0.29913	0.00991	0.00045	0.02993	0.28051
P10 HF1 240 100	0.132503	2.081
P10 HF1 180 100	0.234828	2.397		42	0.77	0.72435	0.04565	0.04904	0.04925	0.04912	0.00857	1e-05	0.00457	0.04604
P10 HF1 120 100	0.214013	3.178
P10 HF1 60 100	0.240472	4.054		43	0.876	1.14367	-0.26767	-0.28754	-0.2886	-0.28791	0.00733	0.00031	-0.02474	-0.26965
P10 HF1 10 100	0.267009	5.284
P11 HD 240 100	2.08643	5.881		44	1.213	2.01932	-0.80632	-0.86619	-0.86864	-0.86808	0.00564	0.00214	-0.06535	-0.81089
P11 HD 180 100	2.52127	7.278
P11 HD 120 100	3.37903	9.594		45	4.218	3.56657	0.65143	0.69979	0.70177	0.70084	0.00563	0.00139	0.05272	0.65512
P11 HD 60 100	4.55911	12.733
P11 HD 10 100	5.8745	16.789		46	5.283	4.60099	0.68201	0.73264	0.7355	0.73462	0.00775	0.00211	0.06492	0.68734
P10 HDF 240 100	0.171493	1.538
P10 HDF 180 100	0.216291	1.741		47	7.572	6.7984	0.7736	0.83103	0.83858	0.83793	0.01792	0.00641	0.11317	0.78771
P10 HDF 120 100	0.216865	2.557
P10 HDF 60 100	0.358529	3.378		48	9.617	8.58234	1.03466	1.11148	1.1296	1.13042	0.03183	0.02097	0.20495	1.06867
P10 HDF 10 100	0.43761	4.687
P9 HDF 240 100	2.02696	5.665		49	13.293	10.6074	2.68565	2.88504	2.96587	3.02832	0.05376	0.24989	0.72184	2.83824
P9 HDF 180 100	2.42342	6.894
P9 HDF 120 100	3.25372	9.234		50	0.853	0.81347	0.03953	0.04246	0.04264	0.04253	0.00829	7.59493e-06	0.00389	0.03986
P9 HDF 60 100	5.12647	13.741
P9 HDF 10 100	7.9177	20.281		51	0.98	1.01072	-0.03072	-0.033	-0.03312	-0.03304	0.00769	4.25378e-06	-0.00291	-0.03095
P11 HF2 240 100	1.88464	4.89
P11 HF2 180 100	2.65576	6.521		52	1.233	1.49189	-0.25889	-0.27811	-0.27902	-0.27835	0.00651	0.00026	-0.02253	-0.26058
P11 HF2 120 100	3.57289	8.48
P11 HF2 60 100	5.03845	11.948		53	1.6	2.16884	-0.56884	-0.61107	-0.61275	-0.61175	0.00547	0.00103	-0.04536	-0.57197
P11 HF2 10 100	7.43047	16.884
P10 HF2 240 100	0.144302	1.591		54	2.09	2.89108	-0.80108	-0.86056	-0.86278	-0.86221	0.00516	0.00193	-0.06211	-0.80524
P10 HF2 180 100	0.198474	2.087
P10 HF2 120 100	0.321616	2.583		55	1.353	1.24643	0.10657	0.11448	0.11489	0.11459	0.00707	5e-05	0.00967	0.10733
P10 HF2 60 100	0.328649	3.376
P10 HF2 10 100	0.399499	4.755		56	1.453	0.80958	0.64342	0.69119	0.69408	0.69314	0.0083	0.00202	0.06341	0.64881
P9 HD 240 100	3.00661	8.126
P9 HD 180 100	3.67889	9.956		57	1.911	1.28831	0.62269	0.66892	0.67126	0.67029	0.00697	0.00158	0.05614	0.62705
P9 HD 120 100	4.69333	12.371
P9 HD 60 100	6.43633	15.994		58	2.489	2.15374	0.33526	0.36015	0.36114	0.36032	0.00548	0.00036	0.02676	0.33711
P9 HD 10 100	8.73103	20.727
P11 HF1 240 100	2.45746	6.27		59	3.558	3.13021	0.42779	0.45956	0.46077	0.45982	0.00524	0.00056	0.03338	0.43005
P11 HF1 180 100	3.13861	7.967
P11 HF1 120 100	4.34484	10.671		60	1.791	1.93799	-0.14699	-0.15791	-0.15836	-0.15796	0.00574	7e-05	-0.012	-0.14784
P11 HF1 60 100	5.41933	13.991
P11 HF1 10 100	7.8164	18.799		61	1.958	2.41429	-0.45629	-0.49017	-0.49147	-0.49049	0.00527	0.00064	-0.0357	-0.45871
				62	2.45	3.05715	-0.60715	-0.65223	-0.65394	-0.65296	0.00521	0.00112	-0.04725	-0.61033
				63	3.135	3.96787	-0.83287	-0.89471	-0.89751	-0.89706	0.00625	0.00253	-0.07113	-0.83811
				64	3.76	5.26431	-1.50431	-1.61599	-1.62414	-1.63114	0.01001	0.01333	-0.164	-1.51951
				65	0.142	-0.16737	0.30937	0.33234	0.33438	0.33361	0.01215	0.00069	0.037	0.31318
				66	0.157	0.17743	-0.02043	-0.02195	-0.02207	-0.02201	0.01062	2.61308e-06	-0.00228	-0.02065
				67	0.34	0.58896	-0.24896	-0.26744	-0.26866	-0.26801	0.00904	0.00033	-0.02559	-0.25123
				68	0.38	1.24156	-0.86156	-0.92553	-0.92882	-0.92849	0.00708	0.00308	-0.0784	-0.8677
				69	0.529	2.20244	-1.67344	-1.79768	-1.80259	-1.8133	0.00544	0.00888	-0.13405	-1.68259
				70	2.325	1.62387	0.70113	0.75319	0.75555	0.7547	0.00625	0.0018	0.05985	0.70554
				71	3.195	2.44692	0.74808	0.80362	0.80573	0.805	0.00525	0.00171	0.05849	0.75203
				72	5.505	4.72177	0.78323	0.84138	0.84481	0.84418	0.00811	0.00292	0.07633	0.78963
				73	8.024	7.09938	0.92462	0.99327	1.00331	1.00332	0.01991	0.01022	0.14299	0.9434
				74	12.391	10.076	2.31499	2.48686	2.54794	2.58538	0.04737	0.16142	0.57655	2.43011
				75	1.93	1.26883	0.66117	0.71025	0.71276	0.71184	0.00701	0.00179	0.05982	0.66584
				76	2.844	2.22874	0.61526	0.66094	0.66273	0.66176	0.00541	0.00119	0.04881	0.61861
				77	3.55	2.99676	0.55324	0.59431	0.59586	0.59485	0.00519	0.00093	0.04295	0.55612
				78	4.554	3.84709	0.70691	0.75939	0.76169	0.76086	0.00603	0.00176	0.05928	0.7112
				79	3.81	3.50764	0.30236	0.32481	0.32571	0.32495	0.00556	0.0003	0.02429	0.30405
				80	1.124	0.79546	0.32854	0.35294	0.35442	0.35361	0.00834	0.00053	0.03244	0.33131
				81	1.37	1.20357	0.16643	0.17878	0.17943	0.17897	0.00718	0.00012	0.01522	0.16763
				82	1.886	1.82647	0.05953	0.06395	0.06414	0.06398	0.0059	1e-05	0.00493	0.05989
				83	2.866	3.07761	-0.21161	-0.22732	-0.22791	-0.22735	0.00522	0.00014	-0.01647	-0.21272
				84	3.986	4.84206	-0.85606	-0.91962	-0.92355	-0.92319	0.00849	0.00365	-0.08542	-0.86339
				85	0.507	-0.19465	0.70165	0.75374	0.75841	0.75757	0.01228	0.00358	0.08447	0.71037
				86	0.657	0.13214	0.52486	0.56383	0.5669	0.56589	0.01081	0.00176	0.05915	0.53059
				87	0.928	0.71851	0.20949	0.22505	0.22602	0.22546	0.00859	0.00022	0.02099	0.21131
				88	1.352	1.16461	0.18739	0.2013	0.20204	0.20153	0.00728	0.00015	0.01725	0.18876
				89	2.235	3.02306	-0.78806	-0.84657	-0.84878	-0.84816	0.0052	0.00188	-0.0613	-0.79218
				90	1.447	0.7711	0.6759	0.72608	0.72915	0.72826	0.00842	0.00226	0.06712	0.68164
				91	1.839	1.23718	0.60182	0.6465	0.64881	0.64783	0.00709	0.0015	0.05475	0.60612
				92	2.28	1.90098	0.37902	0.40716	0.40834	0.40746	0.00579	0.00049	0.0311	0.38123
				93	3.039	2.70212	0.33688	0.36189	0.36283	0.36201	0.00516	0.00034	0.02608	0.33863
				94	4.362	4.22696	0.13504	0.14506	0.14556	0.14519	0.00679	7e-05	0.012	0.13596
				95	3.069	2.74205	0.32695	0.35122	0.35213	0.35132	0.00516	0.00032	0.02529	0.32864
				96	3.665	3.11024	0.55476	0.59595	0.59752	0.59651	0.00523	0.00094	0.04327	0.55768
				97	4.126	3.72631	0.39969	0.42936	0.43062	0.42971	0.00584	0.00055	0.03295	0.40204
				98	5.193	4.66869	0.52431	0.56324	0.56549	0.56449	0.00795	0.00128	0.05053	0.52851
				99	6.218	5.6169	0.6011	0.64572	0.64947	0.64849	0.01149	0.00245	0.06992	0.60808
				100	0.409	-0.27452	0.68352	0.73426	0.73896	0.73808	0.01267	0.0035	0.0836	0.69229
				101	0.459	-0.10114	0.56014	0.60173	0.60532	0.60432	0.01184	0.0022	0.06616	0.56685
				102	0.574	-0.01348	0.58748	0.63109	0.63474	0.63375	0.01144	0.00233	0.06819	0.59428
				103	0.764	0.39269	0.37131	0.39887	0.40083	0.39996	0.00976	0.00079	0.0397	0.37496
				104	1.73	2.26186	-0.53186	-0.57134	-0.57289	-0.57188	0.00538	0.00089	-0.04207	-0.53474
				105	0.642	-0.09189	0.73389	0.78837	0.79307	0.7923	0.0118	0.00375	0.08658	0.74265
				106	0.841	0.32354	0.51746	0.55588	0.55869	0.55768	0.01003	0.00158	0.05612	0.5227
				107	1.258	0.93766	0.32034	0.34412	0.34549	0.34469	0.00791	0.00048	0.03077	0.32289
				108	1.826	1.95845	-0.13245	-0.14228	-0.14269	-0.14232	0.00571	6e-05	-0.01079	-0.13321
				109	2.669	3.06592	-0.39692	-0.42639	-0.4275	-0.42659	0.00521	0.00048	-0.03088	-0.399
				110	3.618	3.15115	0.46685	0.50151	0.50284	0.50186	0.00526	0.00067	0.03648	0.46932
				111	4.954	4.11641	0.83759	0.89977	0.90273	0.9023	0.00654	0.00268	0.07323	0.84311
				112	6.251	5.46155	0.78945	0.84806	0.85269	0.85208	0.01081	0.00397	0.08909	0.79808
				113	8.808	7.45831	1.34969	1.4499	1.46647	1.4709	0.02247	0.02472	0.22301	1.38072
				114	11.958	9.18234	2.77566	2.98173	3.03949	3.10724	0.03764	0.18069	0.61455	2.88423
				115	1.453	0.75942	0.69358	0.74508	0.74825	0.74739	0.00846	0.00239	0.06903	0.6995
				116	1.865	1.28978	0.57522	0.61793	0.62009	0.6191	0.00696	0.00135	0.05184	0.57926
				117	2.804	2.38069	0.42331	0.45474	0.45595	0.455	0.00529	0.00055	0.03319	0.42556
				118	3.704	3.58264	0.12136	0.13037	0.13074	0.1304	0.00565	5e-05	0.00983	0.12205
				119	4.993	5.00375	-0.01075	-0.01155	-0.0116	-0.01157	0.00904	6.13873e-07	-0.00111	-0.01085
				120	0.635	-0.2453	0.8803	0.94565	0.95163	0.95139	0.01252	0.00574	0.10715	0.89146
				121	0.895	0.26169	0.63331	0.68033	0.68385	0.6829	0.01027	0.00243	0.06957	0.63989
				122	1.397	0.84318	0.55382	0.59493	0.59739	0.59638	0.00819	0.00147	0.05421	0.55839
				123	2.089	1.83328	0.25572	0.2747	0.27551	0.27485	0.00589	0.00022	0.02116	0.25723
				124	3.307	3.63767	-0.33067	-0.35523	-0.35625	-0.35543	0.00572	0.00036	-0.02696	-0.33258
				125	1.821	1.10714	0.71386	0.76685	0.76972	0.7689	0.00743	0.00222	0.06651	0.7192
				126	2.655	1.92143	0.73357	0.78803	0.79031	0.78953	0.00576	0.00181	0.06012	0.73782
				127	3.967	2.99433	0.97267	1.04489	1.04761	1.04787	0.00519	0.00286	0.07566	0.97774
				128	6.143	5.14596	0.99704	1.07106	1.07622	1.07666	0.00955	0.00559	0.10574	1.00666
				129	10.608	9.00507	1.60293	1.72194	1.75367	1.76328	0.03587	0.0572	0.34009	1.66256
				130	0.275	-0.08702	0.36202	0.38889	0.3912	0.39034	0.01178	0.00091	0.04261	0.36633
				131	0.34	0.13165	0.20835	0.22381	0.22503	0.22448	0.01081	0.00028	0.02347	0.21062
				132	0.51	0.55	-0.04	-0.04297	-0.04317	-0.04306	0.00917	8.62682e-06	-0.00414	-0.04037
				133	0.532	1.169	-0.637	-0.68429	-0.68679	-0.68584	0.00726	0.00173	-0.05867	-0.64166
				134	0.973	2.46543	-1.49243	-1.60323	-1.60745	-1.61416	0.00524	0.00681	-0.11717	-1.50029
				135	0.202	0.75942	-0.55742	-0.5988	-0.60135	-0.60035	0.00846	0.00154	-0.05545	-0.56217
				136	0.246	1.28978	-1.04378	-1.12127	-1.12519	-1.12598	0.00696	0.00444	-0.09428	-1.05109
				137	0.35	2.38069	-2.03069	-2.18145	-2.18725	-2.20924	0.00529	0.01273	-0.16114	-2.04149
				138	0.507	3.58264	-3.07564	-3.30399	-3.31336	-3.40345	0.00565	0.03118	-0.25649	-3.09311
				139	0.698	5.00375	-4.30575	-4.62542	-4.64647	-4.91917	0.00904	0.09844	-0.46976	-4.34502
				140	0.198	0.17597	0.02203	0.02366	0.02379	0.02373	0.01062	3.0388e-06	0.00246	0.02226
				141	0.18	0.3737	-0.1937	-0.20808	-0.20911	-0.20859	0.00983	0.00022	-0.02078	-0.19562
				142	0.293	0.69562	-0.40262	-0.43251	-0.4344	-0.43348	0.00867	0.00083	-0.04054	-0.40614
				143	0.312	1.07938	-0.76738	-0.82436	-0.82747	-0.82679	0.0075	0.00259	-0.07188	-0.77319
				144	0.384	1.87078	-1.48678	-1.59717	-1.60185	-1.60846	0.00584	0.00753	-0.12325	-1.49551
				145	0.081	0.25536	-0.17436	-0.1873	-0.18827	-0.1878	0.0103	0.00018	-0.01916	-0.17617
				146	0.09	0.51445	-0.42445	-0.45596	-0.4581	-0.45715	0.0093	0.00099	-0.0443	-0.42843
				147	0.156	1.19578	-1.03978	-1.11698	-1.12102	-1.12177	0.0072	0.00455	-0.0955	-1.04732
				148	0.22	2.06559	-1.84559	-1.98261	-1.98817	-2.00372	0.00558	0.01109	-0.15009	-1.85595
				149	0.25	3.72242	-3.47242	-3.73022	-3.74115	-3.87532	0.00584	0.0411	-0.29697	-3.49281
				150	0.111	-0.38897	0.49997	0.53708	0.54067	0.53968	0.01324	0.00196	0.06251	0.50667
				151	0.149	-0.39822	0.54722	0.58785	0.59179	0.59079	0.01328	0.00236	0.06855	0.55459
				152	0.152	-0.04075	0.19275	0.20706	0.20827	0.20775	0.01157	0.00025	0.02247	0.19501
				153	0.244	0.5125	-0.2685	-0.28843	-0.28979	-0.28909	0.00931	0.00039	-0.02802	-0.27102
				154	0.362	1.59903	-1.23703	-1.32887	-1.33307	-1.33579	0.0063	0.00563	-0.10633	-1.24487
				155	0.133	-0.13864	0.27164	0.29181	0.29358	0.29288	0.01202	0.00052	0.0323	0.27494
				156	0.235	0.01526	0.21974	0.23606	0.2374	0.23682	0.01132	0.00032	0.02534	0.22226
				157	0.214	0.39562	-0.18162	-0.1951	-0.19606	-0.19557	0.00975	0.00019	-0.0194	-0.1834
				158	0.24	0.82224	-0.58224	-0.62547	-0.62807	-0.62707	0.00826	0.00164	-0.05722	-0.58709
				159	0.267	1.42127	-1.15427	-1.23997	-1.24412	-1.2459	0.00666	0.00519	-0.10202	-1.16201
				160	2.086	1.71202	0.37398	0.40175	0.40298	0.4021	0.00609	0.0005	0.03148	0.37627
				161	2.521	2.39238	0.12862	0.13817	0.13854	0.13818	0.00528	5e-05	0.01007	0.12931
				162	3.379	3.5203	-0.1413	-0.1518	-0.15222	-0.15183	0.00557	6e-05	-0.01137	-0.1421
				163	4.559	5.04904	-0.49004	-0.52643	-0.52886	-0.52787	0.0092	0.0013	-0.05086	-0.49459
				164	5.875	7.02438	-1.14938	-1.23471	-1.24686	-1.24868	0.0194	0.01538	-0.17562	-1.17211
				165	0.171	-0.40309	0.57409	0.61671	0.62086	0.61986	0.01331	0.0026	0.07199	0.58183
				166	0.216	-0.30422	0.52022	0.55885	0.56246	0.56146	0.01281	0.00205	0.06396	0.52698
				167	0.217	0.09318	0.12382	0.13301	0.13375	0.13341	0.01098	0.0001	0.01405	0.12519
				168	0.359	0.49302	-0.13402	-0.14397	-0.14465	-0.14428	0.00938	0.0001	-0.01404	-0.13529
				169	0.438	1.13052	-0.69252	-0.74394	-0.74669	-0.74583	0.00736	0.00207	-0.06424	-0.69766
				170	2.027	1.60682	0.42018	0.45137	0.4528	0.45186	0.00628	0.00065	0.03593	0.42283
				171	2.423	2.20536	0.21764	0.23379	0.23443	0.23385	0.00543	0.00015	0.01728	0.21883
				172	3.254	3.34498	-0.09098	-0.09773	-0.098	-0.09774	0.00539	3e-05	-0.0072	-0.09147
				173	5.126	5.53996	-0.41396	-0.44469	-0.44719	-0.44626	0.01115	0.00113	-0.04739	-0.41862
				174	7.918	8.72503	-0.80703	-0.86695	-0.88169	-0.88118	0.03316	0.01333	-0.16319	-0.83471
				175	1.885	1.22939	0.65561	0.70429	0.70681	0.70588	0.00711	0.00179	0.05973	0.66031
				176	2.656	2.02371	0.63229	0.67924	0.68116	0.6802	0.00563	0.00131	0.05118	0.63587
				177	3.573	2.97777	0.59523	0.63942	0.64108	0.6401	0.00518	0.00107	0.04619	0.59833
				178	5.038	4.66674	0.37126	0.39883	0.40042	0.39954	0.00794	0.00064	0.03575	0.37423
				179	7.43	7.07064	0.35936	0.38604	0.3899	0.38903	0.01971	0.00153	0.05516	0.36658
				180	0.144	-0.37728	0.52128	0.55998	0.5637	0.5627	0.01318	0.00212	0.06502	0.52824
				181	0.198	-0.13572	0.33372	0.35849	0.36066	0.35985	0.012	0.00079	0.03966	0.33777
				182	0.322	0.10584	0.21616	0.23221	0.23348	0.23291	0.01092	0.0003	0.02447	0.21855
				183	0.329	0.49204	-0.16304	-0.17515	-0.17598	-0.17553	0.00938	0.00015	-0.01708	-0.16459
				184	0.399	1.16364	-0.76464	-0.82141	-0.82441	-0.82372	0.00728	0.00249	-0.07053	-0.77024
				185	3.007	2.80537	0.20163	0.2166	0.21716	0.21662	0.00515	0.00012	0.01559	0.20268
				186	3.679	3.6966	-0.0176	-0.01891	-0.01897	-0.01892	0.0058	1.04931e-06	-0.00144	-0.01771
				187	4.693	4.87275	-0.17975	-0.19309	-0.19392	-0.19344	0.00859	0.00016	-0.01801	-0.1813
				188	6.436	6.6372	-0.2012	-0.21614	-0.21799	-0.21745	0.01691	0.00041	-0.02852	-0.20466
				189	8.731	8.94224	-0.21124	-0.22693	-0.23103	-0.23046	0.03525	0.00098	-0.04405	-0.21896
				190	2.457	1.90147	0.55553	0.59678	0.59851	0.59751	0.00579	0.00104	0.04561	0.55877
				191	3.139	2.72793	0.41107	0.44159	0.44273	0.4418	0.00516	0.00051	0.03181	0.4132
				192	4.345	4.04482	0.30018	0.32247	0.3235	0.32275	0.0064	0.00034	0.0259	0.30211
				193	5.419	5.66171	-0.24271	-0.26073	-0.26227	-0.26163	0.0117	0.00041	-0.02846	-0.24558
				194	7.816	8.00328	-0.18728	-0.20118	-0.20393	-0.20342	0.02676	0.00057	-0.03373	-0.19243
				Minimum	0.081	-0.40309	-4.30575	-4.62542	-4.64647	-4.91917	0.00515	6.13873e-07	-0.48141	-4.34502
				Maximum	13.293	11.4061	2.99285	3.21505	3.23168	3.31467	0.06421	0.24989	0.72184	3.0239
				Mean	2.79619	2.79619	0	0	0.0013	-0.00131	0.01031	0.00787	0.00939	0.00245

## Sheet: Table A
4PA contribution
10 minutes dialysate				240 minutes dialysate
run nr	Rel.Area			run nr	Rel.Area
	%				%
26	46.29			29	52
29	45.45			35	67.95
27	15.49			30	60.28
31	6.56			27	50.3
29	50.78			28	45.02
32	37.63			27	46.27
29	49.13			31	21.61
32	49.59			29	8.9
26	58.77			32	60.79
32	62.22			27	64.19
average	42.191			average	47.731
STD	16.9807			STD	17.9783
Unknown 1 contribution
run nr	Rel.Area			run nr	Rel.Area
	%				%
21	8.46			23	6.92
23	10.8			29	3.2
19	10.68			25	3.62
23	7.17			22	5.72
23	6.38			22	9.33
25	8.27			20	9.87
22	7.06			24	13.47
26	4.9			22	9.4
22	6.17			26	6.15
26	4.37			23	4.77
average	7.426			average	7.245
STD	2.05779			STD	3.06416
Unkown 3 contribution
run nr	Rel.Area			run nr	Rel.Area
	%				%
27	24.8			30	20.59
30	20.93			36	14.09
29	32.64			31	17.62
33	30.69			28	20.51
30	16.05			29	23.33
33	22.68			28	17.01
30	20.55			34	25.37
34	21.81			31	21.62
27	19.36			34	18.26
34	14.77			28	20.53
average	22.428			average	19.893
STD	5.4141			STD	3.09653
